# Supplementary material for: Epigenomic Landscape of Human Cumulus Cells in Premature Ovarian Insufficiency Using Single‐Base Resolution Methylome and Hydroxymethylome
Source: J Cell Mol Med. 2024 Dec 20;28(24):e70284. doi: 10.1111/jcmm.70284 (PMC11661916; doi:10.1111/jcmm.70284)
Supplement: Supplementary file 2 — Table S1. Patients' characteristics. Table S2. Sequencing quality control. Table S3. qPCR primers. Table S4. List of POI causative genes and ovarian function genes. Table S5. CpG sites of Age clock. Table S6. Validation CpG sites. Table S7. Genes ID DMR&DEG. Table S8. CpG sites of WGBS and age clock. [file JCMM-28-e70284-s002.xlsx]

## Sheet: Table S1 Patients' characterist
Group	POI_1	POI_2	POI_3	Ctrl_1	Ctrl_2	Ctrl_3
Age	36	31	37	36	31	36
FSH（mIU/L）	25.98	22.68	22.42	5.78	4.64	7.58
E2 (pg/ml)	6.29	53.01	48.82	42.33	20.27	25.78
LH（mIU/L）	12.25	6.19	2.03	4.01	1.27	3.59
P (ng/ml)	0.4	1.32	0.26	1.18	0.48	0.17
AFC （left+right）	2+2	1+3	1+2	12+12	12+12	10+10
BMI	19.13	20.81	20.83	19.95	20.2	20.96
Fertilization method	ICSI	ICSI	ICSI	IVF	ICSI	IVF
Infertile duration (years)	5	4	5	1	2	5
No. treatment	4th	2nd	2nd	1st	1st	1st
Gravidity	0	0	2	2	1	2
Parity	0	0	1	1	0	1
No. oocytes	5	3	2	16	11	13
2pn	3	2	0	15	9	10
Day3 valid embryos	0	1	0	12	6	10
Day3 high-grade embryos	0	1	0	5	6	9
No. blastocyst	0	0	0	5	6	8
AFC antral follicle coun; BMI body mass index; Ctrl control group; E2 Estradiol; FSH follicle-stimulating hormone; ICSI intracytoplasmic sperm injection; IVF in vitro fertilization; LH luteinizing hormone; P progesterone; pn: pronucleus; POI premature ovarian insufficiency;
:

## Sheet: Table S2 Sequencing QC
	POI_1	POI_2	POI_3	Ctrl_1	Ctrl_2	Ctrl_3
WGBS-sequencing
RawReadNum	619794960	622250454	611370632	575289010	629988986	601998266
RawQ30	0.8739	0.8803	0.8899	0.8905	0.8947	0.8919
CleanReadNum	562256596	514904488	552149686	526669612	528170048	544425700
ReadsCleanRate	0.9272	0.8275	0.9031	0.9155	0.8384	0.9044
Mapped_Reads	456041491	416195805	447529282	427080017	424771487	447333800
Map_Rate	0.8111	0.8083	0.8105	0.8109	0.8042	0.8217
ConversionRate	0.9859	0.985	0.9859	0.9846	0.9841	0.9861
5xMergedCG_Num	28044689	27328077	27871060	27808272	27482529	27807961
5xMergedCG_MeanRate	0.7432	0.7299	0.7404	0.7346	0.7184	0.7434
ACE-sequencing
RawReadNum	611552250	630361732	615446650	615604690	620370406	619763570
RawQ30	0.8532	0.8542	0.8528	0.8583	0.8591	0.8535
CleanReadNum	518747112	540720258	530492778	540050884	494013004	508213058
ReadsCleanRate	0.8482	0.8578	0.862	0.8773	0.7963	0.82
Mapped_Reads	422419997	444879703	436989356	444996278	404570518	412913456
Map_Rate	0.8143	0.8228	0.8237	0.824	0.8189	0.8125
ConversionRate	0.9729	0.9835	0.9743	0.9634	0.9844	0.9703
5xMergedCG_Num	29048696	28919194	28933563	28930900	28694442	28686637
5xMergedCG_MeanRate	0.0237	0.0292	0.03	0.0284	0.0248	0.027
RNA-sequencing
Raw reads	20492063	20990251	20975639	20992841	20493045	20483971
Q30 rate(%)	95.24	94.91	93.27	95.31	95.37	94.03
Clean reads	19980606	19649576	18016794	20369841	19926049	17516539
Clean rate(%)	97.5	93.61	85.89	97.03	97.23	85.51
Mapped_Reads	39745994	38752951	28172975	39089159	36647990	31658748
Map_Rate	0.9756	0.9724	0.8042	0.9782	0.9325	0.8786
Uniq_Reads	36287242	35091301	24343526	35687542	33118040	27690402
Uniq_Rate	0.8907	0.8805	0.6949	0.8931	0.8427	0.7685
ACE: APOBEC-Coupled Epigenetic Sequencing Ctrl: control RNA: Ribonucleic acid POI:premature ovarian insufficiency WGBS: Whole-genome bisulfite sequencing

## Sheet: Table S3 qPCR primers
Gene	Sequence
ACTB a	Forward：GTGGCCGAGGACTTTGATTG
	Reverse：CCTGTAACAACGCATCTCATATT
DUSP6 a	Forward：TCAGTAAGTTCCAAGCCGAGTTCTC
	Reverse：GATGTCCGAGGAAGAGTCAGAGC
EGR1 a	Forward：GCAGCAGCAGCACCTTCAAC
	Reverse：GTCTCCACCAGCACCTTCTCG
EGR2 a	Forward：ACGAGCTGACACGGCACATC
	Reverse：CCACAGTAGTCACAGGCGAAGG
FOS a	Forward：CCAAGCGGAGACAGACCAACTAG
	Reverse：GTCGGTGAGCTGCCAGGATG
FOSB a	Forward：GCAACCCACCCTCATCTCTTCC
	Reverse：CGCCACTGCTGTAGCCACTC
HOXC5 a	Forward：CGAAGCGGCTCCTCTGAACC
	Reverse：CGCCTGCTCCTCTTTGATCTCC
NR4A1 a	Forward：CTTCATGGACGGCTACACAGGAG
	Reverse：TGAGGACGAGGATGTGGAGGAG
ZFP36 a	Forward：CTCACCCACTTCGCCCACTG
	Reverse：CACTCTCTGAGAAGGTCCGACATAG
DLX5	Forward：GGCCGCATTACAGAGAAGGT
	Reverse：AGTTACACGCCATTGGGTCG

## Sheet: Table S4 List of Genes
List of 101 known POI causative genes	Supplementary Table S3. List of 703 genes related to ovarian function
	Gene	Function	Gene	Function
AARS2	CBFA2T2	Gonadogenesis	HMMR	Folliculogenesis
ACAD9	CBX1	Gonadogenesis	HNRNPK	Folliculogenesis
AIRE	CBX2	Gonadogenesis	HSD17B1	Folliculogenesis
ALOX12B	CBX3	Gonadogenesis	HSD17B4	Folliculogenesis
AMH	CBX5	Gonadogenesis	HSD3B2	Folliculogenesis
AMHR2	CDK5RAP2	Gonadogenesis	HYAL1	Folliculogenesis
ANKRD31	CITED2	Gonadogenesis	HYAL2	Folliculogenesis
ATG7	CNOT6	Gonadogenesis	HYAL3	Folliculogenesis
ATG9A	CTDNEP1	Gonadogenesis	ID4	Folliculogenesis
ATM	CXCL12	Gonadogenesis	IGF1	Folliculogenesis
BLM	DAZL	Gonadogenesis	IGF2R	Folliculogenesis
BMP15	DDB1	Gonadogenesis	IL1A	Folliculogenesis
BMPR1A	DND1	Gonadogenesis	IL1B	Folliculogenesis
BMPR1B	DNMT1	Gonadogenesis	IL33	Folliculogenesis
BNC1	EMX2	Gonadogenesis	IMMP2L	Folliculogenesis
BRCA2	FAAP20	Gonadogenesis	INHA	Folliculogenesis
BUB1B	FANCA	Gonadogenesis	INHBA	Folliculogenesis
C14orf39	FANCB	Gonadogenesis	INHBB	Folliculogenesis
CLPP	FANCC	Gonadogenesis	INSR	Folliculogenesis
COX10	FANCE	Gonadogenesis	IRS2	Folliculogenesis
CYP17A1	FANCF	Gonadogenesis	JAG1	Folliculogenesis
CYP19A1	FANCG	Gonadogenesis	JAG2	Folliculogenesis
DIAPH2	FANCI	Gonadogenesis	JAK2	Folliculogenesis
DMC1	FANCL	Gonadogenesis	JDP2	Folliculogenesis
EIF2B2	FANCM	Gonadogenesis	KDM1A	Folliculogenesis
EIF2B4	FGFR2	Gonadogenesis	KDR	Folliculogenesis
EIF2B5	HAX1	Gonadogenesis	KHDRBS1	Folliculogenesis
EIF4ENIF1	KIT	Gonadogenesis	KISS1	Folliculogenesis
ERCC6	KITLG	Gonadogenesis	KRAS	Folliculogenesis
ESR2	LARP7	Gonadogenesis	LATS1	Folliculogenesis
EXO1	LDB1	Gonadogenesis	LEP	Folliculogenesis
FANCA	LGR4	Gonadogenesis	LEPR	Folliculogenesis
FANCC	LHX1	Gonadogenesis	LFNG	Folliculogenesis
FANCG	LHX9	Gonadogenesis	LGR5	Folliculogenesis
FANCL	MAD2L2	Gonadogenesis	LHCGR	Folliculogenesis
FANCM	NANOG	Gonadogenesis	LHX8	Folliculogenesis
FIGLA	NANOS1	Gonadogenesis	LIN28A	Folliculogenesis
FMR1	NANOS3	Gonadogenesis	MAD2L1	Folliculogenesis
FOXE1	OSR1	Gonadogenesis	MAGEL2	Folliculogenesis
FOXL2	OTX2	Gonadogenesis	MAP4K4	Folliculogenesis
FSHR	PIN1	Gonadogenesis	MARK2	Folliculogenesis
GALT	PRDM1	Gonadogenesis	MDM2	Folliculogenesis
GDF9	PRDM14	Gonadogenesis	MEX3B	Folliculogenesis
GNAS	REST	Gonadogenesis	MGAT1	Folliculogenesis
HARS2	ROR2	Gonadogenesis	MIR132	Folliculogenesis
HAX1	SALL4	Gonadogenesis	MTA3	Folliculogenesis
HFM1	SIX4	Gonadogenesis	MTOR	Folliculogenesis
HSD17B4	SMAD1	Gonadogenesis	NAIP	Folliculogenesis
HSF2BP	SMAD5	Gonadogenesis	NBL1	Folliculogenesis
KHDRBS1	TIAL1	Gonadogenesis	NGF	Folliculogenesis
LARS2	USP1	Gonadogenesis	NHLH2	Folliculogenesis
LHCGR	WDR48	Gonadogenesis	NLRP2	Folliculogenesis
LMNA	ZFX	Gonadogenesis	NOBOX	Folliculogenesis
LRPPRC	ZMYND11	Gonadogenesis	NOG	Folliculogenesis
MCM8	ZNF296	Gonadogenesis	NOS1	Folliculogenesis
MCM9	AATF	Oogenesis	NOTCH2	Folliculogenesis
MEIOB	ACVR2B	Oogenesis	NPC1	Folliculogenesis
MRPS22	ANKRD31	Oogenesis	NPC2	Folliculogenesis
MSH4	ASPM	Oogenesis	NPR2	Folliculogenesis
MSH5	ATM	Oogenesis	NR0B1	Folliculogenesis
NANOS3	ATR	Oogenesis	NR4A2	Folliculogenesis
NBN	ATRX	Oogenesis	NR5A1	Folliculogenesis
NOBOX	BLM	Oogenesis	NTF3	Folliculogenesis
NOG	BRCA1	Oogenesis	NTF4	Folliculogenesis
NOTCH2	BRCA2	Oogenesis	NTRK1	Folliculogenesis
NR5A1	BRIP1	Oogenesis	NTRK2	Folliculogenesis
NSMCE2	BUB1B	Oogenesis	NTRK3	Folliculogenesis
NUP107	C11orf80	Oogenesis	ODC1	Folliculogenesis
PGRMC1	C14orf39	Oogenesis	ORC2	Folliculogenesis
PMM2	C17orf53	Oogenesis	OTX1	Folliculogenesis
POF1B	C1orf146	Oogenesis	OVOL1	Folliculogenesis
POLG	CCNJ	Oogenesis	PABPC1L	Folliculogenesis
POLR2C	CDC7	Oogenesis	PAPPA	Folliculogenesis
POLR3H	CDK2	Oogenesis	PCSK4	Folliculogenesis
POR	CDK4	Oogenesis	PCSK5	Folliculogenesis
PRDM9	CHEK2	Oogenesis	PCSK6	Folliculogenesis
PSMC3IP	CNTD1	Oogenesis	PCYT1B	Folliculogenesis
RAD51	CPEB1	Oogenesis	PDGFRA	Folliculogenesis
RCBTB1	CYP26B1	Oogenesis	PDGFRB	Folliculogenesis
RECQL4	DICER1	Oogenesis	PDK1	Folliculogenesis
SALL4	DMC1	Oogenesis	PEPD	Folliculogenesis
SGO2	DMRT1	Oogenesis	PGRMC1	Folliculogenesis
SOHLH1	DMRTB1	Oogenesis	PHB	Folliculogenesis
SPATA22	ERCC1	Oogenesis	PIK3CA	Folliculogenesis
SPIDR	ERCC4	Oogenesis	POLR3H	Folliculogenesis
STAG3	ERCC6	Oogenesis	POR	Folliculogenesis
STAR	ESPL1	Oogenesis	POU1F1	Folliculogenesis
SYCE1	EXO1	Oogenesis	PRLR	Folliculogenesis
SYCP2L	FANCD2	Oogenesis	PSEN1	Folliculogenesis
TP63	FBXO18	Oogenesis	PTCH1	Folliculogenesis
TWNK	FGF2	Oogenesis	PTEN	Folliculogenesis
WDR62	FGF9	Oogenesis	PTGER2	Folliculogenesis
WRN	GNPAT	Oogenesis	PTGS2	Folliculogenesis
WT1	GPR3	Oogenesis	PTPN11	Folliculogenesis
XRCC2	GRIP1	Oogenesis	PTX3	Folliculogenesis
RAC1	H2AX	Oogenesis	RB1	Folliculogenesis
RHOA	HELLS	Oogenesis	RICTOR	Folliculogenesis
PRKACA	HFM1	Oogenesis	RPS26	Folliculogenesis
MARCKS	HIRA	Oogenesis	RPS6	Folliculogenesis
HMGB2	HORMAD1	Oogenesis	RPS6KB1	Folliculogenesis
AOPP	HORMAD2	Oogenesis	RPTOR	Folliculogenesis
	HSF1	Oogenesis	RUNX2	Folliculogenesis
	HSF2	Oogenesis	RUNX3	Folliculogenesis
	HSF2BP	Oogenesis	SAFB	Folliculogenesis
	INTS13	Oogenesis	SCAF11	Folliculogenesis
	KASH5	Oogenesis	SCAPER	Folliculogenesis
	KIF18A	Oogenesis	SELENBP1	Folliculogenesis
	KISS1R	Oogenesis	SGPL1	Folliculogenesis
	KL	Oogenesis	SH2B1	Folliculogenesis
	KMT2B	Oogenesis	SIGLEC11	Folliculogenesis
	LMNA	Oogenesis	SKP2	Folliculogenesis
	MAJIN	Oogenesis	SMAD2	Folliculogenesis
	MCM8	Oogenesis	SMAD3	Folliculogenesis
	MCM9	Oogenesis	SMAD7	Folliculogenesis
	MCMDC2	Oogenesis	SMAD9	Folliculogenesis
	MCPH1	Oogenesis	SMO	Folliculogenesis
	MEI1	Oogenesis	SOD1	Folliculogenesis
	MEI4	Oogenesis	SOHLH1	Folliculogenesis
	MEIOB	Oogenesis	SOHLH2	Folliculogenesis
	MEIOC	Oogenesis	SOX3	Folliculogenesis
	MEIOSIN	Oogenesis	SP1	Folliculogenesis
	MIOS	Oogenesis	SRC	Folliculogenesis
	MLH1	Oogenesis	SST	Folliculogenesis
	MLH3	Oogenesis	SSTR2	Folliculogenesis
	MORC2	Oogenesis	STAR	Folliculogenesis
	MRE11	Oogenesis	STRAP	Folliculogenesis
	MSH4	Oogenesis	STS	Folliculogenesis
	MSH5	Oogenesis	SULT1E1	Folliculogenesis
	MSH6	Oogenesis	TAF4B	Folliculogenesis
	MSX1	Oogenesis	TBPL2	Folliculogenesis
	MSX2	Oogenesis	TCF21	Folliculogenesis
	NANOS2	Oogenesis	TG	Folliculogenesis
	NBN	Oogenesis	TGFBR1	Folliculogenesis
	NOS3	Oogenesis	TGFBR2	Folliculogenesis
	NR2C2	Oogenesis	TNFAIP6	Folliculogenesis
	NR6A1	Oogenesis	TNFRSF1A	Folliculogenesis
	NUP107	Oogenesis	TP53	Folliculogenesis
	NUP133	Oogenesis	TP63	Folliculogenesis
	NUP155	Oogenesis	TP73	Folliculogenesis
	NUP37	Oogenesis	TSC1	Folliculogenesis
	NUP43	Oogenesis	TSC2	Folliculogenesis
	OAS1	Oogenesis	UBE3A	Folliculogenesis
	PALB2	Oogenesis	UMODL1	Folliculogenesis
	PATL2	Oogenesis	VAX1	Folliculogenesis
	PCNA	Oogenesis	VDR	Folliculogenesis
	POF1B	Oogenesis	VEGFA	Folliculogenesis
	PRDM9	Oogenesis	VGF	Folliculogenesis
	PRR19	Oogenesis	VRK1	Folliculogenesis
	PSMC3IP	Oogenesis	WDR11	Folliculogenesis
	PTH2	Oogenesis	WNT2	Folliculogenesis
	PUM1	Oogenesis	WNT4	Folliculogenesis
	RAD21	Oogenesis	WT1	Folliculogenesis
	RAD21L1	Oogenesis	WWOX	Folliculogenesis
	RAD50	Oogenesis	WWTR1	Folliculogenesis
	RAD51	Oogenesis	XPNPEP2	Folliculogenesis
	RAD51C	Oogenesis	YBX2	Folliculogenesis
	RANBP9	Oogenesis	YTHDC1	Folliculogenesis
	REC114	Oogenesis	YY1	Folliculogenesis
	REC8	Oogenesis	ZCWPW1	Folliculogenesis
	RECQL4	Oogenesis	ZFP36L2	Folliculogenesis
	RFWD3	Oogenesis	ZFPM2	Folliculogenesis
	RNF212	Oogenesis	ZP1	Folliculogenesis
	RPA2	Oogenesis	ZP3	Folliculogenesis
	RSPO1	Oogenesis	ZP4	Folliculogenesis
	SCAI	Oogenesis	ACOX1	Oocyte maturation and ovulation
	SEBOX	Oogenesis	ADCYAP1R1	Oocyte maturation and ovulation
	SEH1L	Oogenesis	AFP	Oocyte maturation and ovulation
	SETDB2	Oogenesis	AGO2	Oocyte maturation and ovulation
	SGO2	Oogenesis	AKAP1	Oocyte maturation and ovulation
	SHOC1	Oogenesis	ALOX15	Oocyte maturation and ovulation
	SIRT1	Oogenesis	ALOX5	Oocyte maturation and ovulation
	SKP1	Oogenesis	AOX1	Oocyte maturation and ovulation
	SLX4	Oogenesis	ARHGDIA	Oocyte maturation and ovulation
	SMAD4	Oogenesis	ARNTL	Oocyte maturation and ovulation
	SMC1B	Oogenesis	AURKA	Oocyte maturation and ovulation
	SPATA22	Oogenesis	AURKB	Oocyte maturation and ovulation
	SPATA24	Oogenesis	AURKC	Oocyte maturation and ovulation
	SPDYA	Oogenesis	AXIN1	Oocyte maturation and ovulation
	SPIDR	Oogenesis	BRWD1	Oocyte maturation and ovulation
	SPO11	Oogenesis	BTG4	Oocyte maturation and ovulation
	STAG3	Oogenesis	CACNB4	Oocyte maturation and ovulation
	STRA8	Oogenesis	CAMK4	Oocyte maturation and ovulation
	SUN1	Oogenesis	CBS	Oocyte maturation and ovulation
	SWSAP1	Oogenesis	CCNB1IP1	Oocyte maturation and ovulation
	SYCE1	Oogenesis	CCNB3	Oocyte maturation and ovulation
	SYCE3	Oogenesis	CDC20	Oocyte maturation and ovulation
	SYCP1	Oogenesis	CDC25B	Oocyte maturation and ovulation
	SYCP2	Oogenesis	CDH5	Oocyte maturation and ovulation
	SYCP2L	Oogenesis	CDK1	Oocyte maturation and ovulation
	SYCP3	Oogenesis	CEBPA	Oocyte maturation and ovulation
	TERB1	Oogenesis	CEP63	Oocyte maturation and ovulation
	TERB2	Oogenesis	CHD9	Oocyte maturation and ovulation
	TERC	Oogenesis	CHST8	Oocyte maturation and ovulation
	TERF1	Oogenesis	CKS2	Oocyte maturation and ovulation
	TET1	Oogenesis	CRTC1	Oocyte maturation and ovulation
	TEX11	Oogenesis	CSF1R	Oocyte maturation and ovulation
	TEX12	Oogenesis	CTTN	Oocyte maturation and ovulation
	TOP3B	Oogenesis	CUL4A	Oocyte maturation and ovulation
	TRIM37	Oogenesis	DCAF1	Oocyte maturation and ovulation
	TRIP13	Oogenesis	DCAF17	Oocyte maturation and ovulation
	UBB	Oogenesis	DDR2	Oocyte maturation and ovulation
	UBR2	Oogenesis	DMXL2	Oocyte maturation and ovulation
	USP9X	Oogenesis	DRD2	Oocyte maturation and ovulation
	WDR62	Oogenesis	EDN1	Oocyte maturation and ovulation
	WNT5A	Oogenesis	EDN2	Oocyte maturation and ovulation
	WRN	Oogenesis	EDNRA	Oocyte maturation and ovulation
	XRCC2	Oogenesis	EDNRB	Oocyte maturation and ovulation
	YTHDC2	Oogenesis	EFNA5	Oocyte maturation and ovulation
	ZC3HC1	Oogenesis	EGFR	Oocyte maturation and ovulation
	ZGLP1	Oogenesis	EREG	Oocyte maturation and ovulation
	ZSWIM7	Oogenesis	ESCO2	Oocyte maturation and ovulation
	ACVR2A	Folliculogenesis	EXOSC10	Oocyte maturation and ovulation
	ADAMTS1	Folliculogenesis	FETUB	Oocyte maturation and ovulation
	ADRM1	Folliculogenesis	FHL2	Oocyte maturation and ovulation
	AFF2	Folliculogenesis	FMN2	Oocyte maturation and ovulation
	AGT	Folliculogenesis	FZR1	Oocyte maturation and ovulation
	AGTPBP1	Folliculogenesis	H1-8	Oocyte maturation and ovulation
	AHR	Folliculogenesis	HAS2	Oocyte maturation and ovulation
	AKT1	Folliculogenesis	HDAC2	Oocyte maturation and ovulation
	AKT2	Folliculogenesis	HMGA2	Oocyte maturation and ovulation
	ALOX12	Folliculogenesis	HOXA5	Oocyte maturation and ovulation
	ALOX12B	Folliculogenesis	HPGD	Oocyte maturation and ovulation
	AMBP	Folliculogenesis	HSPB1	Oocyte maturation and ovulation
	AMH	Folliculogenesis	IGFBP6	Oocyte maturation and ovulation
	AMHR2	Folliculogenesis	INSL3	Oocyte maturation and ovulation
	APC	Folliculogenesis	KDM3B	Oocyte maturation and ovulation
	AQP4	Folliculogenesis	LHB	Oocyte maturation and ovulation
	AR	Folliculogenesis	LIPC	Oocyte maturation and ovulation
	AREG	Folliculogenesis	LRRC8A	Oocyte maturation and ovulation
	ARID5B	Folliculogenesis	MAPK1	Oocyte maturation and ovulation
	ARNT	Folliculogenesis	MAPK14	Oocyte maturation and ovulation
	ASAH1	Folliculogenesis	MAPK3	Oocyte maturation and ovulation
	ATG7	Folliculogenesis	MARF1	Oocyte maturation and ovulation
	ATG9A	Folliculogenesis	MCL1	Oocyte maturation and ovulation
	BAX	Folliculogenesis	MEIKIN	Oocyte maturation and ovulation
	BCL2	Folliculogenesis	MMP2	Oocyte maturation and ovulation
	BCL2L1	Folliculogenesis	MOS	Oocyte maturation and ovulation
	BDNF	Folliculogenesis	MST1R	Oocyte maturation and ovulation
	BECN1	Folliculogenesis	NCOA3	Oocyte maturation and ovulation
	BMP15	Folliculogenesis	NEDD1	Oocyte maturation and ovulation
	BMP2	Folliculogenesis	NLRP4	Oocyte maturation and ovulation
	BMP4	Folliculogenesis	NPM2	Oocyte maturation and ovulation
	BMP6	Folliculogenesis	NPPC	Oocyte maturation and ovulation
	BMP7	Folliculogenesis	NR1H3	Oocyte maturation and ovulation
	BMP8B	Folliculogenesis	NR5A2	Oocyte maturation and ovulation
	BMPR1A	Folliculogenesis	NRIP1	Oocyte maturation and ovulation
	BMPR1B	Folliculogenesis	NSMF	Oocyte maturation and ovulation
	BMPR2	Folliculogenesis	NTMT1	Oocyte maturation and ovulation
	BNC1	Folliculogenesis	NUPR1	Oocyte maturation and ovulation
	BRAF	Folliculogenesis	OCA2	Oocyte maturation and ovulation
	C1GALT1	Folliculogenesis	PAK1	Oocyte maturation and ovulation
	CASP2	Folliculogenesis	PANX1	Oocyte maturation and ovulation
	CASP3	Folliculogenesis	PDE3A	Oocyte maturation and ovulation
	CAV1	Folliculogenesis	PDE4D	Oocyte maturation and ovulation
	CCN2	Folliculogenesis	PDHA1	Oocyte maturation and ovulation
	CCND2	Folliculogenesis	PEG3	Oocyte maturation and ovulation
	CCS	Folliculogenesis	PER1	Oocyte maturation and ovulation
	CDK6	Folliculogenesis	PER2	Oocyte maturation and ovulation
	CDKN1A	Folliculogenesis	PGR	Oocyte maturation and ovulation
	CDKN1B	Folliculogenesis	PHIP	Oocyte maturation and ovulation
	CDKN1C	Folliculogenesis	PPARG	Oocyte maturation and ovulation
	CEBPB	Folliculogenesis	PPM1A	Oocyte maturation and ovulation
	CHST3	Folliculogenesis	PPM1B	Oocyte maturation and ovulation
	CSF1	Folliculogenesis	PPP2CA	Oocyte maturation and ovulation
	CSF2	Folliculogenesis	PPP2R1A	Oocyte maturation and ovulation
	CTNNB1	Folliculogenesis	PRDX2	Oocyte maturation and ovulation
	CXCR4	Folliculogenesis	PRKAA1	Oocyte maturation and ovulation
	CYP11A1	Folliculogenesis	PRKAA2	Oocyte maturation and ovulation
	CYP11B1	Folliculogenesis	PTGS1	Oocyte maturation and ovulation
	CYP17A1	Folliculogenesis	RFPL4A	Oocyte maturation and ovulation
	CYP19A1	Folliculogenesis	RORA	Oocyte maturation and ovulation
	CYP27B1	Folliculogenesis	RSPO2	Oocyte maturation and ovulation
	CYP51A1	Folliculogenesis	SCARB1	Oocyte maturation and ovulation
	CYP7B1	Folliculogenesis	SETDB1	Oocyte maturation and ovulation
	DAZAP1	Folliculogenesis	SETX	Oocyte maturation and ovulation
	DDX20	Folliculogenesis	SMARCAD1	Oocyte maturation and ovulation
	DDX4	Folliculogenesis	SOX9	Oocyte maturation and ovulation
	DHCR24	Folliculogenesis	SPIN1	Oocyte maturation and ovulation
	DHH	Folliculogenesis	SRPK1	Oocyte maturation and ovulation
	DLX5	Folliculogenesis	STAT3	Oocyte maturation and ovulation
	DLX6	Folliculogenesis	STAT5A	Oocyte maturation and ovulation
	DMRTA1	Folliculogenesis	STAT5B	Oocyte maturation and ovulation
	E2F1	Folliculogenesis	TACR3	Oocyte maturation and ovulation
	EEF2K	Folliculogenesis	THBS1	Oocyte maturation and ovulation
	EGF	Folliculogenesis	TIMP3	Oocyte maturation and ovulation
	EGR1	Folliculogenesis	TIPARP	Oocyte maturation and ovulation
	EIF2B2	Folliculogenesis	TPT1	Oocyte maturation and ovulation
	EIF2B4	Folliculogenesis	TTK	Oocyte maturation and ovulation
	EIF2B5	Folliculogenesis	TUBB8	Oocyte maturation and ovulation
	EIF4ENIF1	Folliculogenesis	TUBGCP4	Oocyte maturation and ovulation
	ELAVL2	Folliculogenesis	TUBGCP5	Oocyte maturation and ovulation
	EMX1	Folliculogenesis	WEE2	Oocyte maturation and ovulation
	ERCC2	Folliculogenesis	WHAMM	Oocyte maturation and ovulation
	ESR1	Folliculogenesis	YTHDF2	Oocyte maturation and ovulation
	ESR2	Folliculogenesis	ZAR1	Oocyte maturation and ovulation
	ETV5	Folliculogenesis	ZAR1L	Oocyte maturation and ovulation
	EZHIP	Folliculogenesis	ZP2	Oocyte maturation and ovulation
	FABP6	Folliculogenesis	AARS2	Others
	FADS2	Folliculogenesis	ACACA	Others
	FER1L6	Folliculogenesis	ACAD9	Others
	FIGLA	Folliculogenesis	AIRE	Others
	FMR1	Folliculogenesis	AKTIP	Others
	FOS	Folliculogenesis	ASH2L	Others
	FOXA3	Folliculogenesis	BRD4	Others
	FOXC1	Folliculogenesis	CD9	Others
	FOXE1	Folliculogenesis	CHD7	Others
	FOXL2	Folliculogenesis	CLPP	Others
	FOXN1	Folliculogenesis	COX10	Others
	FOXO1	Folliculogenesis	DIAPH2	Others
	FOXO3	Folliculogenesis	DNMT3A	Others
	FOXO4	Folliculogenesis	DNMT3L	Others
	FSHB	Folliculogenesis	EBF2	Others
	FSHR	Folliculogenesis	EIF2S2	Others
	FST	Folliculogenesis	FEZF1	Others
	FSTL3	Folliculogenesis	FGF8	Others
	FZD1	Folliculogenesis	FGFR1	Others
	FZD4	Folliculogenesis	FOXP3	Others
	GABRB1	Folliculogenesis	GADD45G	Others
	GAS2	Folliculogenesis	GALT	Others
	GATA4	Folliculogenesis	HARS2	Others
	GATA6	Folliculogenesis	HOXA11	Others
	GDF9	Folliculogenesis	HS6ST1	Others
	GDNF	Folliculogenesis	KPNA1	Others
	GGT1	Folliculogenesis	LARS2	Others
	GHR	Folliculogenesis	LRPPRC	Others
	GJA1	Folliculogenesis	MEIG1	Others
	GJA4	Folliculogenesis	MIDN	Others
	GMNC	Folliculogenesis	MIRLET7A1	Others
	GNAS	Folliculogenesis	MRPS22	Others
	GNRH1	Folliculogenesis	MTHFR	Others
	GNRHR	Folliculogenesis	NLRP5	Others
	GPR149	Folliculogenesis	NR4A1	Others
	GREM1	Folliculogenesis	NRG1	Others
	GREM2	Folliculogenesis	NSMCE2	Others
	HDAC1	Folliculogenesis	PADI6	Others
	HELQ	Folliculogenesis	PARP12	Others
	HES1	Folliculogenesis	PBX3	Others
	HGF	Folliculogenesis	PDCD4	Others
			PDPK1	Others
			PIGA	Others
			PMM2	Others
			POLG	Others
			POLR2C	Others
			POSTN	Others
			PROK2	Others
			PROKR2	Others
			PROP1	Others
			PTPN6	Others
			RCBTB1	Others
			SCD	Others
			SETD2	Others
			SMPD3	Others
			SOX17	Others
			STK35	Others
			STK36	Others
			TAC1	Others
			TAC3	Others
			TDRD1	Others
			TDRKH	Others
			TERT	Others
			TGFB1	Others
			TMPRSS6	Others
			TOM1L2	Others
			TWNK	Others
			UPF3A	Others

## Sheet: Table S5 CpG sites of Age clock
Chr	pos	CpGName	POI_1	POI_2	POI_3	Ctrl_2	Ctrl_1	Ctrl_3
chr1	1013513	cg08067365	0	0.087	0	0	0.036	0
chr1	1134660	cg05528516	0.84	0.967	0.935	0.964	0.971	0.954
chr1	1232656	cg19945840	0.214	0.418	0.356	0.325	0.447	0.391
chr1	1281061	cg13587552	0.375	0.067	0.25	0.118	0.05	0.462
chr1	1419855	cg00060374	0.344	0.455	0.343	0.5	0.231	0.222
chr1	2094330	cg12711627	0.967	0.974	0.879	1	1	0.917
chr1	2862276	cg06853416	0.286	0.161	0.276	0.4	0.417	0.091
chr1	3067711	cg12140144	0.289	0.044	0.061	0.172	0.044	0.369
chr1	6520107	cg04818845	0.059	0	0	0	0	0.043
chr1	9128629	cg17940013	0.113	0.029	0.02	0	0.04	0.158
chr1	9426880	cg01901101	1	0.905	0.783	0.818	0.833	0.909
chr1	9540286	cg13631913	0	0	0.074	0	0	0
chr1	10638256	cg20704560	0.778	0.696	0.8	0.75	0.696	0.579
chr1	10963699	cg05352668	0.737	0.6	0.778	0.769	0.8	0.769
chr1	11664000	cg10667970	0.241	0.129	0.25	0.034	0.136	0.067
chr1	11805295	cg05228408	0.108	0.148	0.227	0.103	0.16	0.091
chr1	12157572	cg21393163	0.056	0.154	0.3	0.083	0.143	0
chr1	12506324	cg22866430	0.909	1	0.941	NA	1	0.818
chr1	12558544	cg26933021	0.714	0.846	0.857	0.778	0.9	0.857
chr1	12604238	cg16047567	0.273	0.062	0.136	0.042	0.067	0.238
chr1	15736225	cg16713727	0.056	0	0.119	0.069	0.059	0.114
chr1	17012271	cg20822990	0.111	0.129	0.059	0.192	0.217	0.189
chr1	17755508	cg19685066	1	1	1	1	0.963	0.962
chr1	19257393	cg07312601	0.519	0.688	0.667	0.696	0.783	0.88
chr1	19289208	cg11233384	0.5	0.261	0.154	0.286	0.074	0.429
chr1	19420070	cg13319175	0.776	0.87	1	0.533	0.783	0.6
chr1	19643710	cg21057046	0.24	0.143	0.15	0.095	0.026	0.083
chr1	22051995	cg18768612	0.72	0.905	0.9	0.87	0.85	0.909
chr1	22143797	cg07180649	0.12	0.034	0.038	0	0	0.067
chr1	22710487	cg14271400	0	0	0	0	0.053	0.053
chr1	23019710	cg06958034	0.031	0.044	0	0	0	0
chr1	23194924	cg08872493	0.091	0	0	0	0	0
chr1	23437466	cg20847090	0.939	0.862	0.71	0.821	0.864	0.85
chr1	23531543	cg21211748	0.027	0	0	0	0	0
chr1	24965414	cg09993145	0.652	0.52	0.632	0.56	0.64	0.704
chr1	26177132	cg25229964	0.935	0.913	1	0.957	0.923	1
chr1	26409139	cg23605843	0.125	0.062	0.077	0.118	0.062	0
chr1	26529274	cg22512670	0.944	0.6	1	0.867	0.9	0.714
chr1	27369186	cg11529819	0.8	0.731	0.857	0.818	0.778	0.833
chr1	27915066	cg25410668	0.138	0.273	0.435	0.097	0.321	0.225
chr1	28177209	cg18468844	0.87	0.778	0.944	0.833	0.75	0.857
chr1	31065585	cg13436343	0.043	0	0	0	0	0
chr1	31619363	cg19420968	0.678	0.293	0.655	0.617	0.667	0.583
chr1	31746423	cg17879376	0.828	0.621	0.867	0.878	0.72	1
chr1	32221966	cg14992253	0	0.023	0.032	0	0	0.026
chr1	33182253	cg11426590	0	0	0	0	0.029	0
chr1	35573558	cg26372517	0.02	0	0	0	0	0.029
chr1	35574054	cg14962509	0.059	0.12	0	0	0.022	0.103
chr1	36100255	cg19046959	0.323	0.172	0.138	0.091	0.217	0.476
chr1	37735248	cg24375409	0.061	0.171	0.258	0.103	0.083	0.241
chr1	39025787	cg07388493	0.895	0.509	0.682	0.722	0.8	0.645
chr1	39683978	cg22851420	0.146	0.265	0.167	0.069	0.241	0.128
chr1	41920270	cg24049493	0.375	0.6	0.538	0.414	0.5	0.595
chr1	42766957	cg19044674	0.036	0.026	0	0.051	0.019	0.03
chr1	46507064	cg08032971	0.917	0.929	0.909	0.514	0.971	0.921
chr1	46667924	cg23786576	0	0	0	0	0	0.032
chr1	47415584	cg18983672	1	0.875	0.857	0.909	0.778	1
chr1	53294665	cg24107728	0.839	0.921	0.765	0.851	0.842	0.958
chr1	54548036	cg10266490	0	0	0.03	0	0	0
chr1	54887654	cg25536676	0.15	0.059	0.059	0.143	0.208	0.097
chr1	56180835	cg14614643	0.875	0.875	0.9	1	NA	NA
chr1	56644730	cg06836772	0	0	0	0	0	0
chr1	56855012	cg16648841	0.88	0.438	0.842	1	0.9	0.867
chr1	59927261	cg26815229	0.143	0.143	0.133	0.2	0.167	0.111
chr1	60073999	cg09851465	0.059	0.368	0.148	0.087	0.111	0.087
chr1	63326328	cg06198384	0	0	0	0.048	0	0.05
chr1	65064855	cg00257455	0	0.139	0.3	0.071	0.222	0.333
chr1	66333736	cg23045908	0.938	1	1	1	0.95	0.75
chr1	68047094	cg22901840	0.897	0.615	0.742	0.586	0.786	0.9
chr1	68047288	cg09118625	0.852	0.939	0.905	0.75	0.893	0.846
chr1	68497257	cg08413469	0	0.045	0	0	0	0
chr1	71047290	cg15201877	0	0.056	0.135	0.057	0.021	0.147
chr1	87131861	cg25428451	0	0	0.088	0	0	0
chr1	92951425	cg08893087	0.538	0.143	0.571	0.467	0.647	0.625
chr1	95118080	cg19514928	0.083	0	0.05	0.051	0.077	0
chr1	109643796	cg18933331	0.471	0.5	0.741	0.699	0.571	0.486
chr1	109763885	cg00515905	0.963	1	0.909	0.875	0.923	0.957
chr1	110211635	cg05675373	0.026	0.053	0	0	0	0.054
chr1	111200578	cg19269039	0.952	0.964	0.938	0.935	0.889	0.864
chr1	111227669	cg10045881	0.88	1	0.939	1	0.999	0.862
chr1	112720667	cg10834677	0.946	0.947	0.947	0.95	0.842	0.96
chr1	114219172	cg16008966	0.808	0.872	0.929	0.857	0.833	0.812
chr1	117122431	cg04400972	0.03	0.079	0.1	0.172	0.043	0.2
chr1	118989421	cg14565725	0.077	0.042	0.087	0	0	0.033
chr1	118989566	cg05940231	0.067	0.103	0	0	0	0
chr1	119415346	cg04087608	0.5	0.571	0.476	0.615	0.714	0.733
chr1	150293891	cg18031008	0	0	0	0	0.062	0
chr1	150981467	cg07337598	0.778	0.846	0.575	0.929	0.682	0.815
chr1	151833185	cg03984502	0.913	0.773	0.947	0.87	0.857	0.735
chr1	151853647	cg18081104	0.682	0.467	0.613	0.583	0.625	0.75
chr1	152003090	cg10795646	0.857	0.88	1	0.455	0.417	0.769
chr1	152415564	cg16713808	1	1	0.8	0.917	1	0.909
chr1	152908643	cg05440289	1	1	0.746	1	1	1
chr1	153536237	cg09413557	0	0	0	0	0	0
chr1	153628496	cg14467840	0.955	0.931	0.923	0.846	0.9	0.846
chr1	153775642	cg23376526	0	0	0	0	0.05	0
chr1	155016245	cg19233405	1	1	1	0.947	0.917	0.939
chr1	155563614	cg17038116	0	0	0	0.214	0	0
chr1	156592155	cg16168311	0.128	0.058	0.036	0	0.027	0.051
chr1	156705600	cg27493997	0.026	0	0.074	0	0.05	0
chr1	156728001	cg16728114	0	0	0.053	0.067	0	0
chr1	156815766	cg25827666	0.913	0.938	1	1	0.955	0.909
chr1	159077183	cg10636246	0.905	0.63	1	0.706	0.923	0.938
chr1	159171273	cg08654655	0.053	0.038	0.133	0.026	0.038	0.132
chr1	159439417	cg15700197	0.9	0.625	0.714	0.5	0.615	0.818
chr1	160648184	cg05694771	NA	NA	0.846	0.5	NA	1
chr1	161367889	cg19662687	0.444	0.35	0.2	0.286	0.167	0.071
chr1	162411991	cg26379475	0.762	0.808	0.75	0.706	0.867	0.857
chr1	168136079	cg04736140	0	0.067	0.033	0.065	0	0.042
chr1	169586706	cg25256723	0.406	0.5	0.36	0.4	0.689	0.423
chr1	169586784	cg16054275	0.522	0.419	0.517	0.25	0.393	0.559
chr1	169629974	cg01459453	1	1	1	1	0.938	0.9
chr1	171089531	cg16599143	NA	0.5	0.357	0.714	0.545	0.556
chr1	174999007	cg16743289	0.882	0.467	0.786	0.455	0.5	0.756
chr1	179293327	cg02275294	0	0	0	0.074	0	0
chr1	182792127	cg18117393	0.909	1	0.875	1	1	1
chr1	183418616	cg10202457	0	0	0.045	0.158	0.091	0.105
chr1	190477626	cg19632206	0	NA	0.182	0.462	0.273	NA
chr1	200873301	cg21870884	0	0.015	0.025	0	0.044	0
chr1	201946318	cg09404633	0.097	0.147	0.161	0.074	0.062	0.069
chr1	201955444	cg15262928	0	0	0	0.029	0	0
chr1	202160438	cg18384097	0.947	0.955	0.923	0.833	0.875	0.692
chr1	202341713	cg01918706	0	0	0.045	0.037	0	0.042
chr1	202710376	cg22594309	0.026	0	0.021	0	0	0.025
chr1	204490011	cg12467090	0.952	0.95	1	0.769	0.947	0.895
chr1	206507825	cg24450312	0.05	0.111	0.065	0	0.026	0.067
chr1	207823675	cg10501210	0.448	0.652	0.333	0.714	0.6	0.542
chr1	207866858	cg00085493	0.031	0.08	0.13	0.176	0	0.286
chr1	212432587	cg02901139	0.471	0.143	0.55	0.4	0.154	0.045
chr1	214603126	cg09885951	0.111	0.036	0	0	0	0.069
chr1	223393367	cg27202708	0.067	0.045	0.37	0	0.04	0
chr1	224114472	cg26043391	0	0.24	0	0	0	NA
chr1	224182453	cg23213217	0.778	0.778	0.714	0.875	0.778	0.5
chr1	226634156	cg24996883	0.271	0.067	0.161	0.189	0.146	0.238
chr1	228008093	cg11298786	0.08	0	0	0.077	0	0
chr1	229434483	cg20025656	0	0	0.038	0.08	0.107	0.1
chr1	230114218	cg16314254	0	0.05	0.037	0.059	0.045	0
chr1	230377591	cg19560210	0.92	1	0.929	0.947	0.938	0.938
chr1	233259051	cg02385474	0.435	0.912	0.808	0.667	0.818	0.722
chr1	236394382	cg09809672	0.944	0.857	1	1	1	0.562
chr1	241749462	cg05940691	0.786	0.889	0.933	1	0.875	1
chr1	243713722	cg04221461	NA	0	0.296	NA	0.6	NA
chr1	243804079	cg24739596	1	1	0.818	1	1	NA
chr1	243842986	cg11314684	0.75	NA	0.818	NA	NA	0.8
chr1	244050316	cg12869659	0.632	0.769	0.6	0.75	0.6	0.5
chr1	244382315	cg23028740	0.667	0.75	0.545	0.444	0.833	1
chr1	244461483	cg24304712	0	0	0	0	0.021	0.05
chr2	6877889	cg10959651	0	0.4	0.591	0.407	0.333	0.273
chr2	9409148	cg00522231	1	1	0.947	1	1	1
chr2	10448308	cg04169469	0.07	0	0.062	0	0.028	0.027
chr2	11670239	cg25657834	0.028	0.032	0	0	0.054	0.162
chr2	15808338	cg01752203	0.88	0.784	0.874	0.72	1	0.913
chr2	20012756	cg00261781	0	0	0	0.154	0	0
chr2	20106778	cg26636010	0.37	0.586	0.697	0.591	0.438	0.167
chr2	24123130	cg07265300	0	0	0	0.077	0	0.038
chr2	25168970	cg08030082	0.233	0.343	0.241	0.258	0.333	0.435
chr2	27051441	cg14424579	0	0	0	0	0	0
chr2	27442676	cg11618577	0.386	0.093	0.132	0.094	0.138	0.189
chr2	31138826	cg22395019	0	0.028	0	0.025	0	0.103
chr2	31234742	cg08251399	0.167	0.297	0.062	0.152	0.083	0.062
chr2	36549180	cg10550416	1	0.99	0.905	1	0.938	0.92
chr2	38666109	cg23643435	0.059	0.053	0	0	0	0
chr2	38960398	cg22158769	0	0.05	0.021	0	0	0
chr2	42493186	cg27553955	0.116	0.036	0	0.029	0.04	0.034
chr2	43171032	cg01243072	0.968	0.95	1	0.957	1	1
chr2	48569074	cg01450842	0.92	1	1	0.833	1	0.786
chr2	48755818	cg12351433	0	0.143	0.167	0.077	0	0
chr2	60756282	cg19273182	0.03	0	0	0	0.027	0
chr2	61793542	cg07589899	0.119	0	0.36	0.444	0.231	0.048
chr2	62475337	cg10855531	0.838	0.805	0.966	0.886	0.833	0.871
chr2	66421665	cg22943590	0.824	1	0.889	0.833	1	0.9
chr2	66437828	cg23398076	0.72	0.917	0.714	0.35	0.421	0.538
chr2	66444595	cg12082609	0.933	0.652	0.632	0.591	0.9	0.68
chr2	68925546	cg01447660	0.037	0	0.16	0.125	0.048	0.043
chr2	72916670	cg26898166	0	0.114	0	0.081	0	0.118
chr2	73893147	cg23173910	0.75	0.773	0.885	1	0.917	0.962
chr2	74529107	cg02154074	0	0.036	0.044	0	0.045	0.125
chr2	86337915	cg01968178	0	0	0.083	0.057	0.03	0
chr2	86440945	cg02972551	0.034	0	0	0	0	0
chr2	91443052	cg01603921	0.544	0.037	0.2	0.048	0.218	0.132
chr2	96536523	cg02085953	0.375	0.514	0.429	0.5	0.407	0.625
chr2	98087235	cg15149655	0	0	0.027	0.026	0	0.037
chr2	99180895	cg01651821	0.107	0.148	0	0	0	0
chr2	101001799	cg22809047	0.769	0.6	0.677	0.303	0.607	0.45
chr2	105399282	cg06639320	0	0	0	0.059	0.069	0
chr2	105399310	cg22454769	0	0	0	0.097	0.154	0
chr2	105399314	cg24079702	0.048	0	0	0.065	0	0
chr2	108377660	cg17966192	0	0	0	0.286	0	0
chr2	112584295	cg24651706	0	0	0.033	0	0	0.071
chr2	112912335	cg02229946	0.556	NA	0.8	0.6	0.909	0.818
chr2	113059466	cg21378206	0.917	0.996	0.9	0.797	0.88	1
chr2	118770845	cg00017842	0.625	0.636	0.76	0.5	0.625	0.889
chr2	120792290	cg17099569	1	0.773	0.917	0.647	0.895	0.821
chr2	130756354	cg23606718	0	0	0	0	0.038	0
chr2	130964119	cg22061831	0	0	0	0	0	0.029
chr2	134251352	cg08251036	0.882	1	1	0.833	1	1
chr2	134719486	cg15297650	0.897	0.85	0.821	0.6	0.724	0.742
chr2	144294262	cg27003571	0.952	1	0.995	1	1	0.9
chr2	147844830	cg14689355	0	0	0	0	0	0
chr2	151409716	cg08475827	0	0.045	0	0	0	0.059
chr2	161424600	cg12757011	0.167	0.182	0.389	0.412	0.067	0.333
chr2	163733762	cg01620164	0.8	0.333	0.857	0.2	0.538	0.356
chr2	169479657	cg05847778	0	0.03	0.032	0	0	0
chr2	199954390	cg13038560	0.744	0.882	0.909	0.68	0.773	0.929
chr2	199955431	cg03947362	0.04	0.04	0	0	0	0
chr2	200510375	cg11388238	0	0	0	0	0.059	0
chr2	201183377	cg12105450	0.125	0.357	0.364	0.25	0.4	0.312
chr2	201806435	cg19654437	0.263	0.267	0.133	0.091	0	0.143
chr2	203936787	cg15344028	1	0.867	1	0.6	0.889	1
chr2	216492436	cg00760938	0.962	1	0.957	0.957	1	0.923
chr2	216498897	cg23631636	0.031	0	0	0	0	0
chr2	216859640	cg10376763	1	0.889	0.952	1	1	0.9
chr2	218356863	cg27367952	0	0	0	0	0	0
chr2	222289457	cg23077820	0.273	0.133	0.389	0.053	0.467	0.462
chr2	226798435	cg08166272	0	0.121	0	0.024	0.235	0.026
chr2	226835742	cg10523019	0.051	0.062	0.024	0	0.051	0.045
chr2	227717770	cg25713185	0.067	0.042	0	0	0	0
chr2	227871419	cg14329157	0	0.056	0.077	0.065	0.08	0.13
chr2	229587595	cg22016779	0.176	0.286	0.241	0.409	0.242	0.296
chr2	231786037	cg05422352	0.12	0.321	0.367	0	0.368	0.211
chr2	233031409	cg20795863	0.81	0.471	0.722	0.545	0.846	0.636
chr2	234493306	cg24441922	1	1	0.947	0.909	0.867	1
chr2	237966266	cg16354207	0	0.1	0.059	0	0.158	0
chr2	239139187	cg23462687	0.939	0.848	0.681	0.833	0.808	1
chr2	239400316	cg19028160	0	0	0	0.077	0.05	0
chr3	111559	cg18405719	0.643	0.4	0.5	0.455	0.5	0.75
chr3	5187163	cg16816226	0	0	0	0.077	0	0
chr3	9362914	cg25781123	0	0	0	0	0	0
chr3	9552580	cg11084334	0.304	0.172	0.265	0.171	0.188	0.185
chr3	11060655	cg20669012	0.714	0.75	0.81	0.778	0.667	0.864
chr3	15331808	cg03183882	0	0	0.034	0	0	0
chr3	20043644	cg15910502	0.174	0.223	0.2	0.214	0.15	0.118
chr3	21751446	cg14550518	0	0	0	0.048	0	0
chr3	25789932	cg15611364	0.133	0	0	0	0	0.04
chr3	31981275	cg04005032	0	0	0	0	0	0
chr3	33097135	cg23180365	0	0	0	0	0	0.045
chr3	33113641	cg09294589	0.143	0	0	0	0	0
chr3	33797897	cg12941369	0	0.118	0	0	0	0
chr3	38265181	cg25411725	0.905	1	0.889	1	0.923	0.875
chr3	38950709	cg02244028	0.944	0.852	1	0.944	0.955	0.952
chr3	39193875	cg12413566	1	0.996	0.945	1	0.963	1
chr3	42685478	cg00412805	0.963	0.88	0.818	0.857	0.864	0.882
chr3	44761799	cg24888989	0	0.08	0	0	0	0.061
chr3	44761801	cg00702638	0	0.042	0	0.031	0	0.029
chr3	44761960	cg07303143	0.033	0.042	0.033	0.061	0.053	0.061
chr3	44874981	cg13571802	1	NA	NA	1	NA	1
chr3	45026296	cg06117855	0.161	0.068	0.212	0.235	0	0.075
chr3	45036273	cg04508804	0	0.154	0.071	0	0.046	0.048
chr3	45842184	cg08186124	0	0	0.032	0	0.036	0
chr3	45995079	cg24208206	0	0	0	0	0	0
chr3	46407262	cg14754581	0.12	0	0	0.182	0.227	0
chr3	47283034	cg13994175	0.036	0	0	0	0.054	0.065
chr3	47476329	cg26614073	0.5	0.4	0.458	0.455	0.5	0.44
chr3	47513610	cg20524216	0.051	0	0	0.021	0.067	0
chr3	47513986	cg18984151	0	0.308	0.167	0.091	0.333	0.214
chr3	47579637	cg15988232	0.415	0.36	0.407	0.2	0.158	0.243
chr3	48372279	cg03112869	0.917	1	0.933	1	1	1
chr3	48504607	cg14494596	0.025	0	0.121	0	0	0.04
chr3	48564152	cg05125838	0.333	0.412	0.259	0.389	0.317	0.686
chr3	48595459	cg16357381	0	0	0	0	0	0
chr3	49555096	cg16933388	0	0.03	0	0	0	0
chr3	49814280	cg19381811	0.579	0.714	0.385	0.667	0.429	NA
chr3	49929632	cg20162159	0	0.027	0.065	0	0	0.03
chr3	50336873	cg26357744	0	0.037	0.074	0	0	0
chr3	50353874	cg02310103	0.62	0.75	0.706	0.5	0.708	0.857
chr3	50567182	cg23320649	0.353	0.332	0.415	0.435	0.346	0.591
chr3	50569433	cg03703325	0	0	0	0	0	0
chr3	51384943	cg15881088	0.02	0	0	0	0	0
chr3	51670335	cg03019000	0.941	0.95	0.857	1	0.893	0.833
chr3	51955748	cg01844642	0.429	0.257	0.345	0.387	0.428	0.614
chr3	51974471	cg04474832	0.314	0.512	0.423	0.5	0.5	0.424
chr3	51974522	cg18328933	0.944	1	1	0.848	0.889	1
chr3	51982822	cg03891319	0.07	0.077	0.133	0	0.143	0.19
chr3	52197824	cg03929796	0.294	0.429	0.4	0.308	0.292	0.56
chr3	52227309	cg22484793	0.92	0.87	0.654	0.789	0.92	0.788
chr3	52778017	cg06134964	0.854	0.647	0.75	0.652	0.868	0.962
chr3	53046424	cg03607117	0.033	0	0	0	0	0
chr3	53046666	cg19008809	0.023	0	0.038	0	0	0
chr3	53846826	cg12991365	0.25	0.195	0.167	0.125	0.121	0
chr3	58577542	cg06638451	0.938	0.688	0.818	0.833	0.81	0.941
chr3	62875869	cg24505341	0.217	0.111	0.273	0.167	0.25	0.36
chr3	71779257	cg22264409	0.846	0.286	0.583	0.214	0.333	0.571
chr3	72446521	cg09013626	0.231	0	NA	0	0	0
chr3	100260581	cg16984944	0.333	0.111	0.375	0.143	0.211	0.4
chr3	113276843	cg11205552	0.577	0.632	0.703	0.65	0.692	0.626
chr3	113532833	cg03977782	0	0.024	0	0	0.166	0
chr3	115623486	cg20914508	0.062	0	0.154	0	0	0
chr3	119468723	cg17421623	0.062	0	0	0	0	0.158
chr3	120908034	cg17321954	0	0	0	0	0	0.08
chr3	122383880	cg17133388	0.048	0	0.038	0.111	0	0.125
chr3	122415973	cg00571634	0	0	0.045	0	0.067	0
chr3	122515287	cg25564800	0.172	0.348	0.056	0.389	0.273	0.429
chr3	123652573	cg07638500	0	0	0	0.062	0	0.042
chr3	123858947	cg03473016	0.8	NA	1	1	NA	NA
chr3	125520997	cg27440834	0.769	0.7	0.7	1	1	0.812
chr3	126523647	cg22919728	0.286	0.45	0.619	0.409	0.833	0.385
chr3	127673560	cg03330058	0.486	0.479	0.333	0.281	0.185	0.286
chr3	128486084	cg06796779	0.882	0.789	1	0.7	0.828	0.92
chr3	129441292	cg18303397	0.786	0.667	0.733	0.571	0.5	0.833
chr3	131027104	cg02335441	0.033	0	0	0	0	0.036
chr3	134794848	cg15903282	0.934	0.867	0.818	0.56	0.913	0.952
chr3	135965321	cg07038400	0.045	0.05	0.055	0	0.048	0.071
chr3	138434921	cg12616277	0.054	0	0	0	0	0.023
chr3	141413304	cg09025210	0.667	0.45	0.667	0.562	0.786	0.708
chr3	143175105	cg15051063	0.737	0.905	1	1	1	0.875
chr3	147408419	cg16181396	0.261	0.231	0	0	0	0.056
chr3	147409223	cg14456683	0	0	0.091	0	0	0.074
chr3	147409406	cg05073035	0	0	0	0	0.095	0
chr3	152267644	cg14423778	1	1	0.917	0.9	0.857	0.938
chr3	154324822	cg15277914	0.5	0.429	0.692	0.343	0.545	0.583
chr3	156673905	cg24262469	0.4	0.316	0.375	0	0.111	0.333
chr3	158105690	cg16703882	0.08	0.114	0.031	0.029	0	0
chr3	158672540	cg07654934	0.023	0.079	0.043	0	0.026	0.03
chr3	160404033	cg13783238	0.667	0.8	1	0.5	NA	NA
chr3	160450189	cg07553761	0.375	0.163	0.237	0.091	0.106	0.167
chr3	160566215	cg18996776	0	0	0	0.039	0	0.042
chr3	169813875	cg12324144	0.333	0.407	0.519	0.286	0.182	0.45
chr3	172112503	cg02976574	1	1	0.938	1	1	1
chr3	172449854	cg06737494	0	0	0	0	0.045	0
chr3	172518018	cg01059398	1	0.938	0.933	1	1	0.833
chr3	177590228	cg00840990	0.545	0.083	0.32	0.214	0.263	0.273
chr3	179267185	cg00862290	1	1	NA	0.988	0.714	NA
chr3	179450368	cg03466124	0	0	0	0	0	0.071
chr3	179606071	cg04359302	0.92	1	1	0.923	1	0.733
chr3	183635634	cg11237115	0	0	0.054	0.103	0	0
chr3	184361384	cg22613010	0.036	0.027	0	0	0	0
chr3	186638911	cg04458548	0.944	0.917	1	0.868	0.75	0.938
chr3	187368359	cg26824216	0.125	0	0	0	0	0.143
chr3	187669862	cg00481951	0.1	0	0	0	0.08	0
chr3	187670078	cg25478614	0.036	0	0.115	0.083	0	0.235
chr3	193554989	cg23159337	0.053	0.154	0	0	0.118	0.133
chr3	194691793	cg09217898	0.643	0.562	0.526	0.462	0.3	0.364
chr3	195443851	cg14163776	0.095	0.125	0.412	0.4	0.2	0.143
chr3	196867605	cg11177450	0	0	0	0.143	0.04	0
chr4	304643	cg05023043	0	0	0.042	0.053	0	0
chr4	1316090	cg07110949	0.998	1	0.966	0.997	0.92	0.893
chr4	2402314	cg19651128	0	0	0	0	0	0
chr4	2964114	cg10158181	0	0.111	0	0	0	0
chr4	3463277	cg17960516	0.05	0	0.061	0	0.032	0
chr4	4249019	cg13296371	0.036	0	0.045	0.04	0	0.037
chr4	4387388	cg23239039	0	0	0	0	0.027	0
chr4	5019384	cg01114088	0	0.059	0.059	0	0	0
chr4	5752490	cg23239150	0.778	0.923	0.897	0.85	0.75	0.786
chr4	6200364	cg01519742	0.071	0	0	0	0	0
chr4	6269931	cg09785172	0	0	0	0	0.019	0
chr4	7655576	cg21254939	0.483	0.095	0.241	0.148	0.3	0.304
chr4	10457604	cg23995914	0.213	0.045	0.136	0.14	0.094	0.231
chr4	17811935	cg02810967	0.333	NA	NA	0.2	0.333	0.333
chr4	25656006	cg21200703	0.25	0.084	0.222	0.062	0.148	0.159
chr4	38782957	cg19398783	0	0	0	0	0	NA
chr4	38829281	cg25769980	0.909	0.9	1	1	1	1
chr4	40197156	cg11903057	NA	0.667	0.941	0.684	0.733	0.643
chr4	46994247	cg16358826	0	0	0.1	0	0	0
chr4	52051105	cg03103192	0.2	0.385	0.526	0.273	0.263	0.333
chr4	52545537	cg23836737	0.261	0.316	0.194	0.259	0.083	0.231
chr4	53559182	cg00629217	1	0.923	0.909	1	0.9	1
chr4	55509853	cg05960024	0.765	NA	0.429	0.429	0	0.2
chr4	68944338	cg04948475	1	0.714	1	0.857	1	NA
chr4	70471947	cg03970609	1	1	0.933	0.786	0.9	1
chr4	74054842	cg26866325	0.952	1	0.933	1	0.833	0.75
chr4	80335657	cg13843773	0	0	0	0	0	0.033
chr4	81204871	cg16744741	1	0.913	0.783	0.7	0.857	1
chr4	82799087	cg20947775	0	0	0.054	0	0	0
chr4	82890995	cg27413543	0	0.026	0	0.027	0	0
chr4	83334258	cg25428494	0.231	0.25	0.174	0.25	0.235	0.364
chr4	87006554	cg23092072	0	0	0	0.083	0	0.042
chr4	90839078	cg06044899	0.812	0.846	1	1	0.778	1
chr4	94208252	cg02827112	0	0	0	0	0	0
chr4	94451659	cg14105047	0	0	0	0	0.043	0
chr4	94452151	cg20305610	0	0	0.048	0	0	0.024
chr4	98929852	cg14972143	0.033	0	0.111	0.148	0.029	0.111
chr4	106316026	cg00230271	0	0	0.024	0.043	0	0.037
chr4	106502311	cg18244483	0.286	0.273	0.267	0.111	0.077	0.174
chr4	110611840	cg10699857	0.137	0.065	0.118	0.059	0	0.031
chr4	112521095	cg05024939	0.118	0	0.121	0	0.1	0.038
chr4	113049779	cg02735486	0.118	0.231	0	0	0	0
chr4	113411688	cg04452203	0.231	0.375	0.176	0.286	0.364	0.385
chr4	118033231	cg17853587	0	0.032	0	0.04	0.091	0.062
chr4	127624038	cg05106770	0.538	0.286	0.364	0.091	0.167	0.2
chr4	138241654	cg06690548	0.905	1	0.938	0.903	0.846	0.892
chr4	140568645	cg14223995	0.061	0.065	0.067	0	0.031	0.097
chr4	146637087	cg02650266	0.049	0	0	0	0	0
chr4	154740777	cg01511232	1	1	1	0.96	0.913	0.996
chr4	154742537	cg23587449	0.633	0.167	0.364	0.086	0	0.292
chr4	157220784	cg25148589	0	0	0	0.077	0	0
chr4	168481046	cg24843443	0	0.062	0.05	0.083	0	0
chr4	168481147	cg03364683	0	0.053	0.158	0.211	0.364	0.211
chr4	183335474	cg09435170	NA	0	NA	0	NA	0.1
chr4	184650804	cg15171237	1	1	1	1	1	1
chr5	1153631	cg00580497	0.875	0.545	0.818	0.72	0.895	0.727
chr5	1336718	cg21815258	1	1	0.909	1	0.933	0.952
chr5	3325036	cg21515406	0.871	1	0.885	0.842	0.9	0.833
chr5	16617943	cg00461022	0.958	0.867	1	1	0.9	0.87
chr5	16741911	cg12608692	0.944	0.846	0.913	0.889	0.905	0.875
chr5	17216325	cg08771731	0	0	0	0	0	0
chr5	27038675	cg12864235	0.292	0.2	0.067	0.167	0	0.048
chr5	28403853	cg20755989	1	0.875	0.538	0.875	0.75	0.8
chr5	31640109	cg22705225	0	0	0	0	0	0.043
chr5	32711323	cg07663789	0	0.059	0	0	0	0
chr5	33936297	cg12238343	0	0	0	0	0	0
chr5	35231170	cg17397493	0.111	0	0	0.083	0	NA
chr5	37837361	cg02328239	0.087	0.026	0.059	0.133	0.075	0.108
chr5	41870644	cg11487705	0	0	0	0	0.026	0
chr5	55994918	cg21950518	0	0	0	0.023	0.025	0.061
chr5	58460975	cg25159610	0.04	0.114	0	0.083	0	0.045
chr5	65262796	cg21878650	0	0	0.091	0	0	0.056
chr5	69188956	cg21993406	0.105	0	0.133	0	0	0.143
chr5	72318925	cg04527989	0.9	1	1	0.714	0.667	1
chr5	73451165	cg27061971	0.053	0.04	0.026	0.094	0.045	0.071
chr5	75717767	cg06430061	0.095	0.212	0.286	0.41	0.154	0.167
chr5	76174144	cg22657457	0.909	1	0.955	1	0.625	1
chr5	77168387	cg10616795	0.167	0.161	0.391	0.031	0.106	0.1
chr5	80194690	cg06677021	0.8	1	0.8	0.84	0.905	0.75
chr5	81972252	cg08212685	0.045	0.04	0.08	0.042	0.034	0
chr5	88882583	cg26650655	0	0	0	0	0	0
chr5	93612511	cg26921969	0	0	0.048	0	0	0
chr5	113020592	cg10837404	0.5	1	0.429	0.667	1	0.857
chr5	115545099	cg23941599	0.059	0.042	0.333	0.105	0.238	0.273
chr5	122129528	cg22282672	0.1	0.182	0.312	0	0.235	0.083
chr5	123512272	cg02631957	0	0	0	0	0	0.02
chr5	127517332	cg04431054	0	0	0	0	0.029	0
chr5	132747999	cg01883408	0.216	0.171	0.139	0.128	0.085	0.286
chr5	134371230	cg00943950	0.095	0.033	0	0.048	0	0
chr5	134874094	cg22197830	0.81	0.889	0.962	0.933	0.947	1
chr5	136365406	cg06448705	0.133	0	0	0	0	0
chr5	139390730	cg19569684	0.903	0.962	1	0.958	0.964	0.917
chr5	139482856	cg16983159	0.87	0.786	0.789	0.905	0.895	0.778
chr5	139633732	cg08234504	0.462	0.792	0.478	0.85	0.76	0.708
chr5	139637839	cg11006267	0	0.069	0.074	0	0	0.059
chr5	139849707	cg21874213	0.889	0.862	0.889	0.85	0.895	0.998
chr5	140639326	cg06994793	0.025	0.03	0.024	0	0	0.048
chr5	141040234	cg23500537	0.1	0.062	0.211	0.056	0.056	0.133
chr5	141150447	cg02403883	0.6	0.35	0.5	0.308	0.588	0.391
chr5	141156657	cg21777188	0.077	0.091	0.148	0.056	0.179	0
chr5	141157339	cg03335262	0.059	0.286	0.387	0.297	0.25	0.324
chr5	141180290	cg27582059	0.524	0.667	0.439	0.45	0.381	0.703
chr5	141192386	cg05898102	0	0.182	0	0.188	0	0
chr5	141210179	cg08985570	0.333	0.459	0.13	0.19	0.5	0.286
chr5	141223689	cg06327515	0.062	0.077	0.211	0.158	0.1	0.071
chr5	141332874	cg27577149	0.674	0.383	0.174	0.209	0.333	0.238
chr5	141366052	cg13650304	0.5	0.633	0.351	0.15	0.259	0.462
chr5	141373882	cg26843711	0.043	0	0	0.059	0	0.077
chr5	141410178	cg19247475	0.541	0.676	0.452	0.152	0.424	0.31
chr5	141421062	cg10679597	0.56	0.286	0.333	0.55	0.55	0.278
chr5	141485267	cg12145907	0	0	0	0.048	0	0
chr5	141924335	cg08587542	0.105	0	0	0.214	0.053	0.188
chr5	150289925	cg27244482	0.609	0.25	0.405	0.24	0.48	0.294
chr5	150639934	cg13590277	0	0.115	0	0	0	0
chr5	151348251	cg10345936	0.833	0.714	0.571	0.389	0.8	0.909
chr5	151924796	cg00059225	0	0	0	0	0	0
chr5	153489871	cg16281600	1	0.222	0.692	0.636	0.636	0.75
chr5	154941056	cg20492933	0	0	0	0	0	0
chr5	170862066	cg03555227	0.026	0.038	0	0	0	0.025
chr5	171420247	cg16494477	0	0.1	0	0	0	0
chr5	175682095	cg14345676	1	0.8	1	1	1	1
chr5	176365877	cg27092035	0	0	0	0	0.037	0
chr5	177446331	cg06189653	0.043	0	0	0	0	0
chr5	177546909	cg18104870	0.973	1	0.941	1	1	1
chr5	180388975	cg14314729	0.609	0.471	0.833	0.611	0.65	0.632
chr6	3228131	cg23517605	0	0.042	0.043	0	0	0.05
chr6	3849038	cg01570885	0.167	0.345	0.55	0.394	0.429	0.6
chr6	7389858	cg13654195	0	0	0	0	0	0
chr6	10426077	cg23375552	0	0	0.019	0	0.1	0
chr6	10510556	cg20052760	0.812	0.6	0.286	0.444	0.235	0.333
chr6	11044644	cg16867657	0.143	0.185	0.333	0.306	0.188	0.222
chr6	11044661	cg21572722	0.054	0.107	0.135	0.026	0.032	0.265
chr6	13488172	cg00194146	0	0.135	0.071	0.03	0.111	0.033
chr6	14500210	cg01527307	0.187	1	0.722	0.714	0.685	0.789
chr6	18122488	cg22736354	0.043	0.04	0.039	0.054	0.04	0.056
chr6	24667262	cg06171242	0	0.048	0.071	0	0	0
chr6	24936737	cg10699171	0.75	0.933	0.846	0.733	0.947	0.667
chr6	25652303	cg26718511	0.024	0	0.079	0	0.023	0
chr6	25652374	cg06493994	0.022	0	0	0.119	0	0.061
chr6	26383069	cg25881193	0	0	0	0	0	0
chr6	27134162	cg04424621	0.294	0.062	0	0.182	0.143	0.238
chr6	28586964	cg20897936	0	0	0.04	0	0	0.105
chr6	28789604	cg22328256	0.25	NA	NA	NA	NA	NA
chr6	29355553	cg14258236	NA	NA	0.778	NA	NA	0.8
chr6	29649772	cg11092416	0	NA	NA	NA	NA	0.2
chr6	30136663	cg09196959	NA	NA	NA	0.6	NA	0.6
chr6	30172336	cg02281167	NA	0.333	0.48	NA	NA	NA
chr6	30172368	cg03771840	NA	0.875	NA	NA	NA	NA
chr6	30327689	cg06685111	NA	NA	0.5	NA	NA	NA
chr6	30678979	cg06462220	NA	NA	NA	NA	NA	0.167
chr6	30679784	cg08420066	0.556	1	NA	0.286	NA	NA
chr6	30690716	cg17636541	NA	NA	NA	NA	NA	0
chr6	30883861	cg03270204	0.833	0.857	NA	0.889	0.8	0.9
chr6	31112752	cg16150435	0.929	0.857	0.6	NA	NA	1
chr6	31120411	cg08424423	NA	NA	NA	0.7	NA	1
chr6	31137934	cg00486113	0	NA	NA	NA	NA	0
chr6	31159401	cg09045681	0.2	NA	0.286	0	NA	0
chr6	31356079	cg01517384	NA	NA	NA	0.5	NA	0.3
chr6	31575861	cg21467614	0.25	NA	NA	NA	0.667	NA
chr6	31598833	cg12753631	NA	0	NA	NA	NA	NA
chr6	31639897	cg27014438	NA	0.714	NA	0.286	0.538	1
chr6	31724457	cg07739478	0.714	NA	NA	NA	NA	NA
chr6	31730449	cg18055007	0.2	0.25	NA	NA	0	NA
chr6	32149602	cg18501647	NA	NA	1	0.333	NA	0.8
chr6	32816478	cg04576021	1	1	NA	NA	NA	0.833
chr6	32844931	cg10192196	NA	NA	0	NA	0	0
chr6	35141344	cg22407458	0.049	0	0.067	0.037	0.037	0.024
chr6	35297531	cg08207604	0.615	0.698	0.75	0.682	0.696	0.851
chr6	35523041	cg18468088	0	0.103	0	0	0	0
chr6	35776828	cg21712685	0.034	0.033	0	0.04	0	0
chr6	36678476	cg05759269	0	0	0	0.074	0	0
chr6	38702661	cg26824091	0	0	0.154	0.15	0	0.034
chr6	41922305	cg09322949	0	0	0	0	0	0
chr6	41936660	cg08453194	0.385	0.448	0.292	0.214	0.231	0.222
chr6	44342028	cg03894990	NA	0.556	NA	0	NA	NA
chr6	44561221	cg01740766	0.84	0.731	0.762	0.261	0.706	0.692
chr6	45328364	cg01946401	0.909	0.917	0.857	0.812	0.8	0.933
chr6	56842889	cg04452713	0	0	0	0.062	0	0
chr6	62286792	cg02217159	0.056	0	0	0	0	0
chr6	71510419	cg16255583	0.846	0.955	0.909	0.5	0.636	0.688
chr6	87329305	cg22884082	0.875	0.812	0.792	0.909	0.947	0.9
chr6	89082958	cg21288889	0.273	0.167	0.222	0	0.2	0.341
chr6	104940856	cg17885226	0.04	0.075	0.079	0.125	0.027	0
chr6	107028086	cg26665419	0	0	0.043	0	0	0.067
chr6	108967389	cg04642300	0.438	0.394	0.48	0.54	0.333	0.429
chr6	109382735	cg10940099	0.03	0	0	0.074	0.067	0
chr6	109440464	cg23832061	0.023	0	0	0	0	0
chr6	111483983	cg25136687	0	0	0	0	0	0
chr6	111973329	cg17266282	0.1	0	0	0.067	0.056	0.198
chr6	113860622	cg19203457	0.056	0.118	0.059	0.1	0.105	0
chr6	117906897	cg00095976	0	0	0	0	0	0
chr6	128520827	cg15381769	0	0	0.05	0.087	0	0
chr6	132932117	cg07095347	0.45	0.562	0.167	0.286	0.25	0.455
chr6	135054762	cg03340261	0	0.062	0	0.042	0.029	0
chr6	136793375	cg15804973	0.227	0.12	0.143	0.167	0.294	0.24
chr6	143060538	cg15185286	0	0.026	0.024	0	0	0
chr6	147207385	cg13001142	NA	NA	1	1	NA	0.875
chr6	149485366	cg00073460	0.533	0.708	0.793	0.696	0.85	0.75
chr6	152637354	cg26620959	0.029	0	0	0	0.05	0.069
chr6	155217021	cg16333846	0.4	0.5	0.625	0.9	0.545	0.538
chr6	157822801	cg26845300	0	0.042	0	0.057	0	0
chr6	159691600	cg13221458	0.077	0	NA	0.211	0	0
chr6	162728137	cg21926612	0.053	0	0	0.048	0	0.074
chr6	163309790	cg06638568	0.944	1	0.9	0.875	0.955	0.905
chr6	165665344	cg05468948	0.05	0.048	0.308	0.111	0.059	0
chr6	166309285	cg05089968	0.958	0.857	0.909	0.85	0.8	0.9
chr6	169790016	cg10865119	0	0.143	0	0	0.067	0.066
chr7	600966	cg00795927	1	1	1	1	1	0.941
chr7	986124	cg08911208	0.064	0.077	0.022	0.108	0	0.111
chr7	1461612	cg22372849	0.086	0.1	0.029	0.057	0.061	0
chr7	2112046	cg16012294	0.25	0.133	0.5	0.864	0.312	0.412
chr7	2313767	cg22679120	0.2	0.591	0.55	0.25	0.421	0.333
chr7	2604809	cg20978460	0.897	0.92	1	0.903	0.968	0.964
chr7	2724965	cg03366574	1	1	0.867	1	1	1
chr7	10076753	cg16618789	0.722	0.5	0.818	0.696	0.769	0.429
chr7	16465977	cg06363129	0	0	0	0	0	0
chr7	20786569	cg24881205	0.286	0.5	0.167	0.083	0.154	0.4
chr7	23181735	cg02480835	0	0.03	0	0	0	0
chr7	24572799	cg13931228	0.067	0	0.043	0	0	0.05
chr7	26153489	cg10536999	0.37	0.37	0.3	0.414	0.25	0.166
chr7	27165275	cg27009703	0.163	0.111	0.077	0.027	0.082	0.046
chr7	30023462	cg11671968	1	0.81	0.909	0.923	1	1
chr7	30146160	cg08972170	0.222	0.498	0.357	0.101	0.167	0.353
chr7	31340776	cg26312920	0.529	0.778	0.5	0.526	0.842	0.333
chr7	31687298	cg01353448	0	0.182	0.111	0.083	0	0
chr7	32299483	cg19663246	0.647	0.933	0.789	0.538	0.621	0.737
chr7	38311337	cg06132400	0.059	0.062	0.037	0.143	0.059	0.208
chr7	38311553	cg07076816	0.029	0.184	0.25	0.25	0.056	0.103
chr7	38311625	cg00739278	0.385	0.135	0.565	0.375	0.359	0.342
chr7	39624157	cg08724636	0	0.074	0	0	0	0
chr7	42238490	cg14396995	0.824	0.467	0.462	0.6	0.385	0.667
chr7	43729450	cg17408647	0.043	0.042	0	0	0	0
chr7	44638173	cg18442362	0.278	0.3	0.211	0	0.19	0.125
chr7	54759984	cg00945507	0.559	0.5	0	0	0.182	0.259
chr7	66075442	cg09748749	0.3	0.545	0.286	0.568	0.476	0.25
chr7	66352295	cg10691866	0.077	0	0	0	0	0
chr7	69597096	cg03493146	0.688	0.769	0.455	0.643	0.333	0.467
chr7	72335427	cg00277397	0.929	1	1	1	1	1
chr7	73434151	cg20692569	0.085	0.071	0.049	0.111	0	0.051
chr7	74254875	cg00955230	0.077	0	0	0	0	0
chr7	76268532	cg14989226	0.087	0.048	0	0	0.053	0
chr7	76411070	cg09434995	0.857	1	1	1	0.9	0.84
chr7	88346000	cg23857078	0.654	0.6	0.619	0.802	0.688	0.72
chr7	88759689	cg27319898	0	0.038	0	0	0	0.05
chr7	90211417	cg27626102	0	0	0	0	0	0.053
chr7	90709818	cg21743182	0.684	0.667	0.727	0.462	0.611	0.538
chr7	92834076	cg01756060	0	0.045	0.067	0	0	0
chr7	94655174	cg07236943	0	0	0	0	0	0
chr7	94657641	cg03682823	0.526	0.2	0.412	0.462	0.333	0.19
chr7	94657643	cg18139769	0.45	0.194	0.438	0.533	0.357	0.286
chr7	95596208	cg22171829	0	0.125	0.053	0	0	0.029
chr7	95597121	cg09436502	0	0	0.053	0.071	0	0
chr7	97021197	cg00503840	0.31	0.04	0.267	0.024	0.133	0.115
chr7	98616404	cg09596818	0	0	0.08	0.13	0.083	0.069
chr7	99919666	cg01626227	0.023	0	0.067	0	0.074	0
chr7	100177802	cg18691434	0.061	0	0	0	0	0.037
chr7	100436787	cg15547534	0.095	0	0.043	0.038	0.03	0
chr7	100478939	cg08487374	0	0.056	0.032	0	0	0.025
chr7	100705547	cg25251635	0	0	0.032	0	0.033	0
chr7	101020086	cg01584473	0.52	0.524	0.73	0.654	0.643	0.639
chr7	101165768	cg04084157	0	0	0	0	0.05	0
chr7	101321685	cg22633390	0.043	0	0	0	0.02	0
chr7	103989171	cg17923358	0.256	0.077	0	0	0	0
chr7	112423976	cg20891917	0.933	1	0.8	1	1	1
chr7	121396675	cg14175438	0.038	0.062	0	0.105	0	0.05
chr7	122329367	cg20665157	1	1	0.826	1	0.714	0.737
chr7	122848276	cg21184711	0.542	0.632	0.786	0.833	0.8	1
chr7	123925871	cg22724153	0.842	0.833	0.952	0.833	0.571	0.889
chr7	127585895	cg08586737	0.111	0.217	0.12	0.091	0.037	0.036
chr7	128168795	cg02383785	0	0	0	0.067	0	0.04
chr7	129188924	cg15447479	0	0.043	0	0	0.042	0
chr7	130291889	cg00845900	1	0.778	1	0.867	0.929	1
chr7	130440712	cg13975369	0	0	0.069	0.03	0	0.217
chr7	130733488	cg04528819	0.037	0	0.107	0.036	0.032	0
chr7	130733497	cg20426994	0.036	0	0.111	0	0.167	0.071
chr7	130734355	cg14361627	0	0.085	0	0	0.12	0
chr7	130734372	cg08097417	0.077	0	0	0	0	0
chr7	130734398	cg07955995	0	0	0	0.032	0	0
chr7	130734412	cg22285878	0	0.05	0	0	0.077	0
chr7	130734609	cg06533629	0	0	0	0	0	0
chr7	130945703	cg16852756	0.929	0.778	0.762	0.867	0.8	0.81
chr7	131108792	cg02821342	0.389	0.067	0.123	0	0.062	0.25
chr7	131109825	cg20397034	0	0.232	0.04	0.071	0	0
chr7	131110272	cg23731991	0.034	0.045	0	0	0	0
chr7	131323984	cg03473532	0.765	0.714	0.7	0.556	0.727	0.632
chr7	134528286	cg15489301	0.033	0.027	0	0	0.04	0.077
chr7	134670051	cg10308629	0.077	0	0.045	0.222	0	0.084
chr7	134779491	cg14009688	0.048	0	0	0.071	0.105	0
chr7	137538671	cg00029246	0.286	0.545	0.692	0.706	0.857	0.857
chr7	137846427	cg08434234	0	0	0	0	0	0
chr7	139340407	cg22920873	0	0	0.029	0	0	0
chr7	149284495	cg08280936	0.737	0.95	0.812	0.667	0.524	0.719
chr7	150329961	cg04999691	0.775	0.912	0.919	0.848	0.895	0.927
chr7	151120110	cg27437510	0.962	0.778	0.773	0.652	0.846	0.765
chr7	152894613	cg08540945	0	0	0	0	0.032	0
chr7	155369967	cg18769120	0.038	0.174	0.273	0.25	0.143	0.389
chr7	156640414	cg07927379	0	0.019	0	0	0.034	0
chr7	156641303	cg13258700	0.071	0.05	0.167	0.037	0.056	0.263
chr7	156893861	cg17536848	0.067	NA	NA	NA	0.5	0
chr7	158317460	cg22530232	0.125	0.75	0.375	0.462	0.6	0.5
chr8	1144575	cg12133423	0.364	0.08	0.2	0.286	0.333	0.565
chr8	1902860	cg26101086	1	0.875	1	0.5	0.875	1
chr8	12951505	cg14501253	0	0.027	0	0	0	0
chr8	15540128	cg16243756	0.024	0	0	0	0	0
chr8	18208976	cg21363706	1	1	0.854	0.875	0.762	0.6
chr8	19730614	cg19859445	1	0.947	0.987	0.846	0.949	1
chr8	20223155	cg16479633	1	0.842	0.833	0.545	1	0.875
chr8	22130348	cg26045434	0.018	0.022	0.044	0.05	0.08	0.062
chr8	22156486	cg25552492	0	0.027	0.111	0	0	0.061
chr8	23404560	cg05365729	0.133	0.25	0.077	0.176	0.083	0.154
chr8	23854842	cg00410898	0	0.118	0.069	0.053	0.071	0
chr8	24912868	cg18898125	0	0	0	0	0	0
chr8	24913746	cg07502389	0.071	0	0.029	0.03	0.115	0.029
chr8	24913760	cg18267374	0.032	0	0	0.029	0	0.029
chr8	25459055	cg21305265	0	0	0	0	0	0.067
chr8	26048295	cg06455149	0.143	0.143	0.364	0.158	0.136	0.167
chr8	27258350	cg25762706	0.267	0.05	0.357	0.238	0.111	0.2
chr8	27311074	cg21099326	0.02	0	0	0.031	0	0.028
chr8	27491423	cg24081819	0	0	0.067	0	0.04	0.043
chr8	27633404	cg13351161	0.318	0.304	0.364	0.29	0.227	0.25
chr8	30384145	cg14658362	0	0.034	0	0	0.04	0.021
chr8	32547909	cg19162158	0	0	0	0	0	0
chr8	35544152	cg00297600	0	0	0.072	0	0	0
chr8	41308180	cg02388150	0.047	0	0	0.083	0.062	0.111
chr8	42540975	cg14408969	0	0.143	0	0	0	0
chr8	46951332	cg08448547	1	0.455	0.828	0.538	0.737	0.8
chr8	46954561	cg02980055	0.744	0.727	0.833	0.765	0.542	0.851
chr8	47737949	cg16241714	0	0.019	0.021	0.038	0.027	0
chr8	48590150	cg25538571	0	0	0.062	0	0	0.2
chr8	53851955	cg00582628	0.053	0.092	0	0	0	0
chr8	56448054	cg16419235	0.031	0	0.179	0	0	0
chr8	61714128	cg04333463	0	0.086	0.03	0	0.037	0.071
chr8	66432405	cg08090772	0.077	0	0	0	0.062	0
chr8	71844421	cg23710218	0.067	0.1	0.025	0	0	0.067
chr8	78806247	cg25062539	0.484	0.316	0.56	0.333	0	0.625
chr8	81447564	cg21649520	0.933	1	0.917	1	1	1
chr8	81731777	cg07583137	0.938	1	0.8	0.909	0.5	1
chr8	85438049	cg22289837	0.276	0.522	0.261	0.143	0.182	0.211
chr8	90082583	cg12402251	0	0	0	0	0	0.1
chr8	94640463	cg26350286	0.059	0.021	0	0	0	0
chr8	96493640	cg25070637	0	0.077	0	0.031	0	0.036
chr8	108083836	cg13700897	0	0	0	0	0.043	0
chr8	117134179	cg23338195	0.75	0.727	0.81	0.667	0.941	0.556
chr8	119067386	cg05755779	0.857	1	1	1	0.857	1
chr8	119639412	cg14409958	0	0	0.05	0	0.1	0.056
chr8	123274871	cg18956095	0	0	0	0.023	0.045	0
chr8	129786761	cg05316065	0.815	0.562	0.588	0.538	0.938	0.75
chr8	133571902	cg02503970	0	0.048	0	0	0.1	0.05
chr8	141129740	cg01287592	0.25	0.273	0.31	0.258	0.346	0.217
chr8	142390271	cg16886403	0.683	0.985	0.966	0.88	0.952	1
chr8	143038689	cg07770222	0	0	0	0	0.143	0
chr8	143954089	cg19497517	0.154	0.174	0.125	0.105	0.286	0
chr8	144095536	cg26212924	0	0.059	0	0	0.08	0
chr8	144357346	cg21959619	0.56	0.679	0.708	0.7	0.711	0.568
chr9	2044055	cg13586038	0	0.167	0.053	0	0.278	0
chr9	2838508	cg24471894	0	0	0	0	0	0
chr9	5450936	cg19724470	0.471	0.222	0.444	0.364	0.333	0.421
chr9	5510497	cg07211259	NA	0.571	0.8	0.75	0.762	0.667
chr9	6645686	cg17009433	0.088	0.038	0	0.057	0	0.091
chr9	13280026	cg14577706	0.643	0.625	0.385	0.417	NA	0.524
chr9	14910691	cg00232500	1	1	1	1	1	1
chr9	33239643	cg00079056	0.875	0.933	1	0.875	1	0.875
chr9	34578998	cg13462622	0.621	0.735	0.647	0.552	0.703	0.842
chr9	34591194	cg12188560	0	0.081	0.207	0	0.208	0.034
chr9	34662285	cg09722555	0.885	1	0.962	0.909	1	0.92
chr9	34691004	cg08418332	0.958	0.962	0.826	0.818	0.947	0.778
chr9	36258974	cg24556026	0.12	0.375	0.458	0.435	0.3	0.387
chr9	37465715	cg04094160	0	0.053	0	0	0	0.034
chr9	69035321	cg07158339	0.188	0.105	0.364	0.222	0.148	0.125
chr9	69673240	cg26535072	0	0	0	0	0	0
chr9	70043442	cg13870494	0.778	0.667	0.75	0.556	NA	0.727
chr9	71911733	cg01873645	0.037	0.022	0.036	0.034	0	0
chr9	83957099	cg02654291	0.25	0.133	0.143	0.067	0.25	0.154
chr9	86947558	cg14350002	0	0.052	0	0	0	0
chr9	93453770	cg09600829	0	0	0	0	0	0
chr9	97411702	cg10900550	0	0	0.059	0.031	0.062	0
chr9	105244330	cg19287114	0	0	0	0	0	0
chr9	112718345	cg16295988	0	0	0	0	0	0
chr9	113056910	cg17749443	0	0	0.03	0	0	0
chr9	114394421	cg19556572	0.667	0.625	0.75	0.714	0.818	0.833
chr9	120926437	cg15551881	1	0.85	0.807	1	0.98	0.786
chr9	125239606	cg05072215	0.9	0.869	0.857	0.714	0.875	1
chr9	125707504	cg11299964	0.077	0.429	0.15	0.235	0.1	0.219
chr9	127450271	cg24046474	0.04	0	0.071	0.2	0.1	0.129
chr9	127898896	cg04460372	0	0.026	0	0.064	0.028	0.086
chr9	127916748	cg04416752	0	0	0	0	0.083	0.037
chr9	128946339	cg27514224	1	1	1	1	0.95	1
chr9	129080459	cg01027739	0	0	0	0	0	0.074
chr9	129834815	cg02802055	0.057	0.04	0	0.05	0	0
chr9	129836638	cg14059835	0.843	0.762	0.92	0.429	0.875	0.929
chr9	130664721	cg09191327	0	0.121	0	0	0	0.043
chr9	130938245	cg23152772	0.227	0.182	0.342	0.248	0.25	0.273
chr9	131737628	cg07285276	0.877	0.955	0.955	0.907	0.895	0.926
chr9	133126236	cg13753488	0.125	0	0	0	0	0.2
chr9	133459464	cg10570177	0.036	0.079	0	0	0.038	0
chr9	133609504	cg13649056	0	0	0	0	0	0
chr9	134327229	cg16408394	0	0	0.023	0.08	0	0
chr9	135478893	cg17536532	0.04	0	0	0	0	0.111
chr9	135989814	cg13734401	0.419	0.731	0.667	0.571	0.815	0.955
chr9	136095972	cg22747092	0.025	0.091	0.028	0.095	0.037	0.182
chr9	136754459	cg13764516	0.958	0.812	0.857	0.9	0.947	0.87
chr9	136946226	cg02332492	0.857	0.943	0.929	0.929	1	0.964
chr9	136976597	cg00563932	0.938	0.806	0.913	0.815	0.857	0.933
chr9	137027519	cg21120249	0.167	0.1	0.037	0.139	0.138	0.111
chr9	137045340	cg26581729	0.394	0.436	0.463	0.452	0.324	0.64
chr9	137130141	cg06231995	0	0.024	0	0.036	0	0
chr9	137582509	cg14411282	0.861	0.757	0.846	0.786	0.8	0.455
chr10	73846	cg06370057	0.026	0	0	0.04	0.042	0
chr10	5094590	cg12530994	0.929	0.632	0.857	1	0.889	1
chr10	16436920	cg17526300	0	0	0	0	0	0
chr10	22322525	cg23754392	0	0	0.071	0	0	0
chr10	22345673	cg06908778	0.105	0.073	0.022	0.032	0	0.053
chr10	23095118	cg17431739	0	0	0	0	0.091	0.2
chr10	28676655	cg16408970	0.174	0.2	0.143	0	0.04	0
chr10	30984781	cg01656216	0.8	1	1	1	1	1
chr10	35605502	cg00168942	1	0.875	0.818	0.821	0.9	0.7
chr10	44960052	cg17324128	0.154	0.034	0	0	0	0.03
chr10	45374368	cg18809289	0.087	0.043	0.1	0.069	0.067	0.08
chr10	47322470	cg05441133	0	0.03	0	0	0.042	0.129
chr10	48465491	cg22796704	0.027	0.128	0.179	0.114	0.037	0.048
chr10	51074738	cg09019938	0.019	0.039	0	0	0.043	0
chr10	68560713	cg19439331	0	0	0	0	0.038	0
chr10	69180231	cg13409216	0	0.028	0	0.057	0	0.029
chr10	69421850	cg24457743	0.115	0.11	0	0.133	0.124	0.091
chr10	69629940	cg13129046	0.5	0.292	0.391	0.619	0.304	0.269
chr10	70785668	cg01560871	0.818	0.957	0.812	0.871	0.875	1
chr10	70880343	cg12483947	0.167	0.067	0	0.1	0	0.125
chr10	71963463	cg04268405	0.75	0.88	0.842	0.667	0.786	0.55
chr10	71980533	cg18738190	0	0	0	0.045	0	0
chr10	73358765	cg13323474	0	0	0	0	0	0
chr10	73642562	cg18180783	1	0.88	0.944	0.943	0.818	0.957
chr10	84173007	cg04126866	0.88	0.905	1	1	0.931	1
chr10	86968073	cg12261786	0.818	0.769	0.765	0.545	0.667	0.792
chr10	88668627	cg18148156	0.941	0.917	0.917	1	0.857	0.941
chr10	92592943	cg16340918	0.029	0	0	0	0	0
chr10	94029744	cg09480837	0.966	0.714	0.733	0.962	0.929	0.912
chr10	96302930	cg19935065	0.846	0.625	0.923	0.789	0.875	0.688
chr10	96416983	cg10549018	0.765	0.857	0.773	0.588	0.789	0.737
chr10	100463041	cg26109803	1	0.727	0.996	0.727	0.733	0.929
chr10	100562371	cg25427880	0.068	0.125	0.163	0.028	0.222	0.267
chr10	100745509	cg15416233	0	0	0.045	0	0.081	0.2
chr10	100749511	cg24903144	0.19	0.353	0.333	0.1	0.375	0.222
chr10	100988936	cg13449372	0.825	0.957	0.833	0.917	1	1
chr10	102647233	cg17782974	0.667	0.704	0.667	0.607	0.741	0.667
chr10	102796575	cg09671951	0.19	0.165	0.133	0.1	0.294	0.353
chr10	103758006	cg06888746	0.857	0.909	0.806	1	0.848	0.842
chr10	109934165	cg24838825	0.882	0.938	0.889	1	0.958	1
chr10	114044819	cg13848598	0.13	0.282	0.308	0.021	0.03	0.143
chr10	114402969	cg20283670	0.704	0.417	0.647	0.375	0.6	0.615
chr10	118594736	cg11705975	0.041	0.023	0.059	0	0	0
chr10	124911397	cg07906193	0.909	0.993	0.538	0.8	0.773	0.818
chr10	125824621	cg19346193	0.474	0.667	0.2	0.5	0.778	0.8
chr10	129467532	cg26201213	0.6	0.333	0.51	0.676	0.486	0.633
chr10	131982972	cg21762589	0.5	0.632	0.565	0.467	0.332	0.476
chr10	133307791	cg15856055	0.118	0.105	0.429	0.4	0.296	0.296
chr10	133307827	cg17770886	0.143	0	0.158	0.2	0.087	0.233
chr10	133438008	cg13357922	0.346	0.154	0.483	0.357	0.4	0.4
chr10	133527236	cg00436603	0.667	0.81	0.5	0.485	0.444	0.562
chr11	747520	cg15498283	0.05	0.098	0	0	0.043	0.019
chr11	848044	cg12776156	0.311	0.292	0.481	0.262	0.194	0.423
chr11	1863867	cg05928581	0.207	0.317	0.219	0.355	0.286	0.524
chr11	1937086	cg23908305	1	0.851	0.966	0.817	0.972	0.999
chr11	2302666	cg17627559	0.686	0.526	0.697	0.779	0.81	0.738
chr11	3671927	cg07484827	0.885	0.909	0.842	0.722	0.882	0.786
chr11	5597178	cg15742496	0.333	0.417	0.231	0.533	0.5	0.333
chr11	6656912	cg24126851	0.857	0.738	0.8	0.545	0.692	0.786
chr11	9004220	cg23091758	0.067	0.023	0	0	0	0
chr11	10302355	cg23744638	0.6	0.308	0.294	0.1	0.714	0.393
chr11	10451293	cg24921089	0.091	0.083	0.093	0.057	0.086	0.13
chr11	12009096	cg13216057	0.053	0	0	0	0	0
chr11	12675211	cg04940570	0	0	0	0.036	0	0
chr11	14644890	cg05532892	0	0	0	0	0	0
chr11	14972096	cg06295856	0	0.059	0	0.074	0	0.028
chr11	16002162	cg10825530	0.222	NA	0.583	NA	0.583	0.727
chr11	30323390	cg12743894	0	0.036	0	0	0	0
chr11	32433646	cg22511262	0	0	0	0.032	0	0.103
chr11	32583638	cg25505610	0.031	0.026	0	0.036	0	0.049
chr11	33736867	cg24453664	0	0.053	0	0	0.043	0.118
chr11	34105167	cg06513075	0	0	0	0	0.048	0
chr11	34438560	cg20234170	0	0	0.125	0	0	0
chr11	43880857	cg22637507	0.024	0	0	0	0.023	0
chr11	44065873	cg20240860	0	0.188	0.13	0.083	0.214	0
chr11	46333447	cg24407308	0	0	0	0	0	0.026
chr11	46560508	cg24374161	0	0	0	0	0	0
chr11	47352657	cg21370143	0.684	0.857	0.76	0.692	0.786	0.696
chr11	47579125	cg19345165	0.069	0	0	0	0.025	0.051
chr11	57336157	cg01511567	0.125	0	0	0	0.2	0
chr11	58575524	cg20654468	1	0.882	1	1	0.909	1
chr11	59058941	cg26552743	1	0.895	0.771	0.684	0.938	0.786
chr11	60951237	cg21992250	0.075	0.128	0.16	0	0.042	0.2
chr11	61102488	cg24674703	0.96	1	1	0.957	1	1
chr11	61718748	cg15015340	0	0.074	0	0	0	0.055
chr11	63888618	cg06204948	0.875	0.895	0.857	0.947	0.875	0.9
chr11	64339060	cg24580001	0.867	0.87	0.864	1	0.963	0.765
chr11	64924726	cg04480914	0	0	0	0	0	0.059
chr11	64971864	cg27639942	0.024	0	0	0	0	0.143
chr11	65428654	cg22843803	0.611	0.615	0.643	0.812	0.917	0.8
chr11	65557687	cg08965235	0.032	0.033	0.026	0.057	0.022	0.029
chr11	65575870	cg02532488	0.1	0	0.026	0.036	0	0.031
chr11	65920406	cg13547237	0.333	0.256	0.042	0.25	0.062	0.407
chr11	66011721	cg15887846	0.571	0.6	0.417	0.263	0.577	0.565
chr11	66052920	cg01128603	0	0	0	0	0	0.091
chr11	66316070	cg11067179	0.871	0.929	0.943	1	0.938	0.944
chr11	66316102	cg22213242	0.933	0.933	0.969	0.917	1	1
chr11	66316226	cg06419846	0.971	0.914	0.907	0.919	0.844	0.919
chr11	66316295	cg05496363	0.756	0.8	0.822	0.659	0.75	0.639
chr11	66347305	cg19104072	0.143	0.028	0.022	0.029	0.026	0
chr11	66568726	cg05087948	0	0	0.048	0	0	0.048
chr11	66638347	cg14916213	0.029	0	0	0	0	0
chr11	67057179	cg12473775	0.585	0.59	0.318	0.485	0.594	0.554
chr11	67404114	cg11600161	0.955	1	0.929	0.818	1	0.895
chr11	68010482	cg07730301	0.7	0.8	0.625	0.433	0.458	0.714
chr11	68271320	cg27655905	0	0	0	0	0.037	0
chr11	69705206	cg26096837	0	0.179	0.028	0.1	0.091	0.043
chr11	71929039	cg05492270	0.08	0	0	0	0	0
chr11	73264657	cg06637774	0	0.04	0.08	0.062	0.067	0.103
chr11	73950875	cg19692710	0.286	0.625	0.5	0.364	0.467	0.556
chr11	75429636	cg16547529	0.542	0.423	0.278	0.421	0.409	0.222
chr11	85758074	cg27312916	0.8	0.955	1	0.916	0.946	0.929
chr11	86218727	cg20063906	0.2	0.333	0.1	0.071	0.36	0.467
chr11	86639092	cg12328429	0.6	0.619	0.714	0.667	0.857	1
chr11	89491631	cg17063929	0	0.095	0.094	0.053	0.1	0
chr11	102347627	cg14727952	0	0	0	0.038	0.154	0
chr11	102843627	cg16466334	1	0.947	1	0.846	1	1
chr11	108467670	cg13613532	0	0	0	0	0	0
chr11	111765701	cg22582569	0	0	0	0	0	0.032
chr11	111918969	cg05697249	0.419	0.625	0.439	0.36	0.381	0.481
chr11	112085638	cg14839898	0.833	1	1	1	1	0.867
chr11	113778298	cg02121547	0.037	0	0	0	0.083	0.038
chr11	114058442	cg25101936	0.795	0.75	0.7	0.5	0.486	0.593
chr11	116788413	cg20570279	0.056	0	0.1	0.037	0	0
chr11	117316180	cg15427448	0	0	0.065	0	0	0
chr11	118212524	cg23818978	0.9	0.85	0.828	0.909	1	0.95
chr11	118359380	cg09096950	0	0.026	0	0.174	0.048	0
chr11	118437067	cg13656360	0	0	0	0	0	0
chr11	119317435	cg21096399	0.069	0.12	0.115	0.182	0.1	0
chr11	119759653	cg25969122	0.88	0.55	0.571	0.695	0.652	0.591
chr11	122838843	cg22512531	1	0.9	0.9	0.933	0.941	0.864
chr11	123654957	cg15457899	0	0	0	0	0	0
chr11	124937005	cg13018903	0.818	1	1	0.875	1	1
chr11	125496644	cg26827653	0.333	0.276	0.312	0.212	0.174	0.235
chr11	125746993	cg10377274	1	0.739	0.714	0.909	0.846	0.938
chr11	126356112	cg01234063	0.032	0	0	0	0.031	0
chr11	128942567	cg25022327	0.936	0.926	0.964	0.95	1	0.947
chr11	133928016	cg02046143	0.967	0.725	0.759	0.875	0.599	0.85
chr11	134225758	cg26723847	0.061	0.133	0.133	0.313	0.192	0.286
chr12	103073	cg16593899	0.062	0.038	0.227	0.118	0	0
chr12	182502	cg02319782	0.1	0.095	0.156	0.136	0.034	0.097
chr12	263093	cg15966757	0.091	0.105	0	0.357	0.053	0.042
chr12	1617126	cg24505122	1	1	1	1	1	0.818
chr12	1831286	cg18633600	0.097	0.02	0	0	0.056	0
chr12	3492140	cg08622677	0	0	0	0	0	0
chr12	6444323	cg06495803	0.6	0.615	0.783	0.667	1	0.762
chr12	6567992	cg16579101	0	0.042	0	0	0	0
chr12	6772917	cg01820374	0.895	0.762	0.567	0.5	0.412	0.529
chr12	6868583	cg26276120	0.062	0	0.118	0.1	0.08	0.143
chr12	6946289	cg25719851	0.217	0.269	0.242	0.227	0.37	0.154
chr12	7749065	cg22194129	0.619	0.667	0.318	0.24	0.571	0.474
chr12	9669691	cg12810837	0.842	0.75	0.727	0.8	0.818	0.714
chr12	10307373	cg13828440	0.714	1	NA	0.545	NA	0.5
chr12	10392484	cg26986871	0.857	0.9	0.889	1	0.941	0.909
chr12	10809838	cg20090497	0.571	NA	0.4	NA	1	0.875
chr12	11500552	cg00748589	0.039	0	0.075	0	0.088	0
chr12	11556181	cg21747310	1	1	0.941	1	0.9	1
chr12	14843338	cg20967028	0.857	1	0.923	1	1	0.875
chr12	14886091	cg00431549	0.778	0.609	0.786	0.4	0.455	0.607
chr12	14886498	cg13302154	0.762	0.409	0.87	0.571	0.667	0.529
chr12	16352066	cg00609333	1	0.833	0.8	1	0.833	1
chr12	26233900	cg13909661	0.85	0.714	1	0.333	0.846	0.692
chr12	30696180	cg19722847	0	0.037	0	0.158	0.167	0
chr12	39443858	cg06416491	0.067	0.04	0.125	0.118	0.214	0
chr12	46268638	cg17726022	0	0	0.029	0	0.037	0
chr12	47726633	cg09869858	0.962	0.96	0.958	1	1	1
chr12	49126865	cg26311454	0.077	0	0.125	0.143	0.143	0
chr12	49295197	cg16374999	0.371	0.25	0.111	0.3	0.143	0.172
chr12	49365762	cg06712013	0.667	0.551	0.692	0.333	0.9	0.667
chr12	49624004	cg13307384	0.471	0.214	0.105	0.25	0.273	0.143
chr12	49961179	cg03020208	0.1	0.162	0.064	0.057	0.171	0.161
chr12	53380253	cg13510262	0	0	0	0	0	0.067
chr12	53985112	cg08900043	0.071	0	0	0	0	0
chr12	54054481	cg18473521	0.385	0.6	0.3	0.5	0.182	0.857
chr12	54419371	cg16718891	0	0	0	0	0	0
chr12	54497707	cg17605084	0.917	0.667	0.848	0.812	0.833	0.923
chr12	55966823	cg09304040	0	0.065	0	0.026	0	0
chr12	56230158	cg12745325	0.6	0.609	0.714	0.769	0.571	0.696
chr12	56300665	cg10878896	0	0	0	0	0	0
chr12	56636329	cg25683012	0	0.083	0	0	0	0
chr12	57008013	cg00753885	0.6	0.714	0.786	0.4	0.727	0.714
chr12	57611975	cg02364642	0.056	0.062	0.118	0.083	0.077	0.1
chr12	63779524	cg21137706	0	0	0	0	0	0
chr12	65657148	cg07677157	0	0.077	0	0	0	0.067
chr12	66130631	cg10654016	0	0	0	0	0	0
chr12	66131163	cg14281160	0	0	0	0	0	0
chr12	68159797	cg26227465	0.588	0.875	0.455	0.75	0.818	0.9
chr12	75209621	cg18573383	0	0	0	0	0	0
chr12	75209805	cg11631518	0	0	0	0	0	0
chr12	75389648	cg02789485	0.143	0.4	0.182	0.5	0.143	0.312
chr12	77830772	cg15405572	0.455	0.077	0.133	0.118	NA	0.125
chr12	79690938	cg09418283	0	0	0	0	0	0
chr12	79691488	cg00864867	0	0	0	0	0.033	0
chr12	80707910	cg26711820	0.925	0.975	0.939	0.93	0.974	0.867
chr12	93677447	cg07498421	0	0	0	0	0.029	0.04
chr12	95944233	cg18392482	0.75	NA	0.333	0.273	0.375	0.923
chr12	96400469	cg17641104	0.054	0	0	0	0.045	0.025
chr12	97757601	cg08993878	0.778	NA	0.857	0.9	1	1
chr12	98742207	cg07910460	0.583	0.667	0.778	0.667	0.737	0.85
chr12	100473731	cg15381313	0	0	0.045	0	0	0
chr12	102198701	cg03535648	1	NA	NA	NA	NA	NA
chr12	102917522	cg15963417	0	0.16	0	0	0.048	0.04
chr12	103841701	cg06462291	0.043	0.103	0.048	0.083	0.03	0.108
chr12	103930179	cg16085042	0	0	0	0	0	0.059
chr12	104604404	cg22827210	0.077	0.15	0.026	0	0.125	0.107
chr12	106955315	cg26297688	0	0	0	0.067	0	0
chr12	107903562	cg03670162	0.185	0.158	0.25	0	0.222	0.167
chr12	109734403	cg01335367	0.24	0	0.235	0	0.062	0
chr12	109833114	cg19615059	0	0	0	0.038	0	0
chr12	110920642	cg10591174	0.688	0.357	0.586	0.609	0.667	0.533
chr12	113966795	cg04596060	0	0	0	0	0	0
chr12	114408063	cg21907579	0	0	0.045	0	0.067	0.074
chr12	114408594	cg10281002	0	0	0	0.143	0.048	0.059
chr12	114697113	cg01614102	0.053	0.154	0.174	0.088	0.067	0.103
chr12	117362435	cg21006686	0.133	0.333	0.615	0.692	0.619	0.375
chr12	120640287	cg00113951	0	0.029	0	0	0	0
chr12	130337741	cg13861644	0.7	0.857	0.667	0.857	0.875	0.25
chr12	130839578	cg08169325	0.105	0	0.133	0.091	0	0
chr12	131829133	cg24493940	0.036	0	0.034	0.071	0	0
chr12	132710188	cg17903544	0.071	0.045	0	0.042	0	0.034
chr12	132847834	cg20066677	0.792	1	0.833	1	0.96	0.931
chr12	132887108	cg00338702	0	0.048	0	0.08	0	0.047
chr12	133181321	cg07172885	0.214	0.1	0.154	0.667	0.588	0.053
chr12	133181323	cg20404336	0.143	0.1	0.154	0.333	0.389	0
chr13	24511163	cg18582260	1	0.962	0.95	0.929	0.933	1
chr13	26760122	cg22179082	0	0	0	0.083	0	0
chr13	28495919	cg01899253	0.062	0.111	0.069	0.067	0.1	0.143
chr13	30408834	cg25936902	0.783	0.632	0.75	0.8	0.727	0.762
chr13	30735662	cg08529529	0.889	0.8	0.923	0.867	0.8	1
chr13	33818732	cg24254120	0	0	0	0	0	0
chr13	37870628	cg21081971	0.207	0.5	0.444	0.357	0.667	0.4
chr13	40318614	cg06648759	0.64	0.562	0.655	0.826	0.636	0.667
chr13	41470537	cg23357533	0.933	0.938	1	0.88	0.913	0.875
chr13	43364501	cg06048436	0.875	0.389	0.5	0.429	0.417	0.467
chr13	43667713	cg11635563	1	1	1	1	0.846	0.917
chr13	46896658	cg20102280	0.091	0.1	0.077	0.333	0.436	0
chr13	52809592	cg13767001	0.231	0.143	0.125	0.118	0.143	0.182
chr13	60439107	cg24949049	0.889	1	1	1	NA	1
chr13	70108995	cg20349377	0.929	1	0.947	1	1	0.929
chr13	94675136	cg23389651	0.067	0	0.083	0	0	0
chr13	99087128	cg04836038	0	0	0	0.036	0	0
chr13	99985004	cg17882660	0.083	0.061	0.034	0	0.034	0.104
chr13	103067356	cg22971191	0.692	0.571	0.444	0.5	0.364	0.231
chr13	108268704	cg09646392	0.889	1	0.9	0.769	0.857	0.9
chr13	110116146	cg00593462	0.526	0.875	0.828	0.533	0.526	0.5
chr13	112979340	cg20742385	1	0.889	1	0.826	0.96	0.938
chr13	113001246	cg03623878	0	0.061	0.139	0.148	0.105	0.071
chr13	114234736	cg04718414	0	0	0	0	0	0.023
chr14	20803154	cg13718960	0.053	0.335	0.107	0.053	0.348	0.095
chr14	21098704	cg01027805	0	0	0.077	0.062	0	0
chr14	22598172	cg26394737	0.033	0	0	0	0	0
chr14	23009761	cg03565081	0.286	0.143	0.125	0.364	NA	0.583
chr14	23353199	cg19573166	0.167	0.091	0.25	NA	0.176	0.333
chr14	35534237	cg07850604	0	0	0	0.095	0	0
chr14	37602080	cg07115626	0	0.091	0.1	0.286	0.067	0
chr14	41608471	cg04784672	0	0.034	0.083	0	0.042	0.036
chr14	52313916	cg06738602	0	0.053	0	0	0.032	0
chr14	52707173	cg01254459	0.043	0	0	0.133	0.053	0
chr14	53952010	cg05928290	0.556	0.375	0.6	0.2	0.423	0.4
chr14	53952086	cg05923197	0.667	0.435	0.8	0.174	0.8	0.267
chr14	53952133	cg09367901	0.417	0.444	0.708	0.188	0.5	0.269
chr14	53957127	cg04937184	0.52	0.273	0.318	0.226	0.3	0.28
chr14	54397526	cg03724882	0	0	0	0.097	0	0
chr14	57494258	cg15661409	1	NA	1	1	1	1
chr14	60641509	cg03032497	0.419	0.167	0.286	0.083	0.048	0
chr14	63205019	cg18771300	1	0.833	0.462	0.577	0.571	0.933
chr14	64540794	cg16319578	0.103	0.067	0.103	0.029	0.258	0
chr14	65410147	cg10225525	0.909	0.909	1	0.625	0.667	0.952
chr14	73136215	cg11490446	0	0	0.059	0	0	0
chr14	74921402	cg09133026	0.909	0.882	0.806	0.649	0.806	0.814
chr14	76826390	cg08675585	1	1	0.996	0.944	1	0.9
chr14	77423639	cg13550877	0.938	NA	1	0.9	0.6	0.833
chr14	78403408	cg16372520	0.333	0.214	0.389	0.077	0.25	0.667
chr14	81534089	cg12269343	0	0	0	0	0.045	0
chr14	87993522	cg24058132	0.323	0.291	0.177	0.312	0.32	0.577
chr14	90332224	cg13682722	0.033	0.071	0.105	0	0.2	0.111
chr14	91061128	cg25398949	0.034	0	0	0.061	0	0
chr14	91253829	cg03588357	0	0	0	0	0	0
chr14	91399981	cg13027206	0.923	1	1	0.909	1	0.913
chr14	92923140	cg15480367	0	0.048	0	0	0	0.077
chr14	93331963	cg16034652	0	0	0	0	0.111	0.091
chr14	94109802	cg12177001	0.062	0.125	0.095	0.111	0	0
chr14	100297399	cg23709172	0.167	0.025	0.174	0.185	0.16	0.16
chr14	102592478	cg09556292	0	0	0	0	0.032	0
chr14	103092165	cg14334310	0.486	0.571	0.323	0.346	0.429	0.455
chr14	103563330	cg15569512	0.043	0	0	0	0	0
chr14	104708305	cg22090592	0.245	0.433	0.35	0.425	0.412	0.6
chr14	104863893	cg05019423	0.248	0.154	0.4	0.5	0.393	0.056
chr14	105155975	cg13739066	0.667	0.395	0.533	0.708	0.676	0.561
chr14	105301772	cg16313343	0.13	0.037	0	0	0.095	0.056
chr14	105625814	cg19825410	0.882	0.545	0.474	0.636	0.737	0.688
chr14	106480368	cg02963381	0.75	0.833	0.704	0.5	0.727	0.71
chr15	22980370	cg22432269	0	0.071	0	0	0.04	0
chr15	23566058	cg23234999	0.96	0.8	0.857	0.952	0.941	0.897
chr15	23645446	cg04014889	0.917	1	0.925	0.875	1	0.967
chr15	23874173	cg00843787	0.786	0.714	0.933	0.765	0.992	0.765
chr15	28788755	cg08107689	0	0	0.111	0.202	0	0.176
chr15	29821520	cg13836627	0	0	0	0	0.077	0
chr15	31483692	cg04875128	0.054	0.054	0	0.047	0.056	0
chr15	32718335	cg21296230	0.034	0	0	0	0	0
chr15	34754559	cg21053529	0	0	0.171	0	0	0
chr15	40108862	cg08733315	0.069	0	0	0	0	0
chr15	40307479	cg16543027	0.256	0.291	0.16	0.154	0.184	0.462
chr15	40893775	cg02071305	0.161	0.028	0.194	0.179	0.176	0.186
chr15	41513670	cg27494383	0	0.033	0	0	0	0.04
chr15	43800408	cg24125648	0.531	0.611	0.311	0.562	0.227	0.174
chr15	44288775	cg03286783	0.062	0	0.037	0	0	0
chr15	44663900	cg06121469	0.188	0.143	0.033	0.027	0.121	0.182
chr15	45252137	cg19305227	0.95	1	0.667	1	0.727	0.842
chr15	47736555	cg03361973	0.167	0.225	0	0.2	0	0
chr15	51681723	cg16717122	0	0	0	0	0	0
chr15	51829345	cg19686152	0.529	0.4	0.438	0.438	0.545	0.8
chr15	57032135	cg04858164	0.909	0.667	0.769	1	0.917	0.833
chr15	57134433	cg25005357	NA	NA	1	1	NA	NA
chr15	59439141	cg08454546	0.8	0.8	0.667	0.75	1	0.632
chr15	65517866	cg06993413	0.042	0	0	0	0.042	0
chr15	65638854	cg01704999	0.142	0.125	0.321	0.143	0	0.071
chr15	69080920	cg00687674	0.429	0.455	0.529	0.44	0.545	0.632
chr15	70854968	cg03578041	0.304	0.25	0.188	0.308	0.333	0.385
chr15	71728221	cg04616566	0.786	0.8	0.833	0.929	0.7	0.958
chr15	72232671	cg09651136	0.727	0.789	0.818	0.769	0.941	0.571
chr15	72319784	cg21801378	0.068	0	0	0	0	0.024
chr15	72516813	cg15188939	NA	0.833	1	0.5	1	0.703
chr15	74203013	cg00075967	0.852	0.85	0.842	0.917	0.842	0.85
chr15	74434273	cg14093936	0.189	0.189	0.143	0.174	0.185	0.243
chr15	74889789	cg13828047	0.294	0.074	0.222	0.667	0.227	0.299
chr15	76341640	cg20540209	0	0.042	0.05	0	0	0
chr15	78131222	cg20761322	0	0.044	0	0.129	0.025	0
chr15	78341320	cg20550118	0.042	0.028	0	0	0.045	0
chr15	79283718	cg03399905	0	0	0	0	0.033	0
chr15	80778510	cg20828084	1	0.826	0.789	0.75	0.923	0.8
chr15	83285477	cg27169020	0.487	0.565	0.469	0.348	0.739	0.211
chr15	89806748	cg13042288	0.769	0.741	0.783	0.778	0.86	0.926
chr15	90883437	cg24888049	0.864	0.998	0.842	0.778	0.808	0.889
chr15	91852606	cg17338403	0.042	0.026	0.053	0	0	0.111
chr15	92393076	cg05501584	0.387	0	0.042	0	0.091	0
chr15	96330802	cg08370996	0.056	0	0	0.05	0	0
chr15	100878869	cg23191950	0	0	0.032	0.105	0	0.222
chr16	53024	cg14747225	0.042	0	0	0	0	0
chr16	694328	cg05542681	0.028	0	0	0.074	0.024	0
chr16	726458	cg16899442	0.037	0	0.031	0	0	0
chr16	1078689	cg24433189	0	0.032	0.03	0	0	0
chr16	1333432	cg08949164	0.083	0.024	0	0.111	0	0.077
chr16	1379862	cg09183146	0.091	0.031	0	0.103	0.04	0.028
chr16	1379904	cg00454305	0.118	0.048	0.031	0.042	0.067	0.053
chr16	1615093	cg06810647	0	0	0	0	0	0
chr16	1827263	cg25898500	0.031	0.037	0.03	0	0.026	0
chr16	1964062	cg02871659	0.167	0.048	0.053	0	0.103	0
chr16	1964269	cg00991848	0	0.033	0	0	0.045	0
chr16	2026596	cg08331960	0.303	0.417	0.259	0.444	0.296	0.294
chr16	2341080	cg02331561	0	0	0.026	0.028	0	0
chr16	2428780	cg06361108	0	0	0.022	0	0.04	0
chr16	2520491	cg09548179	0	0.03	0.023	0	0	0.026
chr16	2961660	cg02626929	0.303	0.4	0.35	0.428	0.625	0.708
chr16	3235403	cg26091688	0.019	0.065	0.023	0	0	0
chr16	3443997	cg14654875	0.545	0.448	0.275	0.441	0.419	0.457
chr16	6018834	cg19378133	0	0	0.056	0.091	0.095	0.038
chr16	8860160	cg04007936	1	0.923	0.957	0.806	1	0.929
chr16	11668004	cg09816471	0	0.069	0	0	0.034	0.04
chr16	12120950	cg26974444	0.263	0.412	0.227	0.154	0.263	0.318
chr16	22001083	cg27015931	0.038	0	0.04	0.077	0	0.083
chr16	22001244	cg15703512	0	0	0	0	0.105	0
chr16	23678481	cg26003813	0	0.069	0.059	0	0.033	0.07
chr16	23680506	cg06112560	0.824	0.875	0.833	0.857	0.889	0.75
chr16	29790281	cg12688670	0.025	0	0.087	0	0	0.053
chr16	29811208	cg05995267	0.045	0	0.056	0	0	0
chr16	30063871	cg04416734	0.606	0.344	0.524	0.256	0.537	0.345
chr16	30095361	cg26709300	0.944	1	0.913	0.958	0.997	0.842
chr16	30382533	cg19663795	0.933	1	0.889	0.938	1	0.944
chr16	30985309	cg10917602	0.143	0.37	0.273	0.25	0.3	0.217
chr16	31095464	cg09155044	1	1	1	1	0.962	0.895
chr16	31428431	cg24110063	0.559	0.393	0.526	0.429	0.459	0.428
chr16	35193690	cg16514113	0.214	0.667	0.684	0.35	0.611	0.5
chr16	49876951	cg14676592	0.042	0.208	0.292	0.421	0.5	0.178
chr16	52545251	cg09678615	0	0	0	0	0	0
chr16	53057776	cg04031656	0.895	0.857	0.545	0.286	0.667	0.571
chr16	57186185	cg06688848	0	0	0	0	0	0
chr16	58001901	cg03746976	1	0.652	0.78	0.591	0.611	0.846
chr16	58129910	cg25771195	0.52	0.333	0.591	0.516	0.125	0.542
chr16	66366417	cg08872742	0.833	0.88	0.969	0.69	0.938	0.8
chr16	66697410	cg18693704	0.368	0.036	0.059	0.036	0.105	0.12
chr16	66830505	cg20100381	0	0	0.118	0.059	0	0.059
chr16	67192084	cg17896249	0	0	0	0	0.029	0
chr16	67199529	cg19514469	0.133	0.105	0.389	0.136	0.083	0.15
chr16	68000324	cg10922280	0.87	0.611	0.875	0.667	0.824	0.889
chr16	68449118	cg19297232	0.1	0.188	0.296	0.136	0.147	0.105
chr16	68737041	cg17655614	0.133	0	0.076	0	0.28	0.294
chr16	69105665	cg12265604	0	0	0	0	0.182	0.027
chr16	69530722	cg27093918	0.444	0.2	0.133	0.154	0.182	0.4
chr16	71466312	cg00658652	0.714	0.429	NA	NA	0.875	0.4
chr16	72009026	cg07817698	0	0	0.053	0	0.08	0
chr16	75116558	cg03991512	0.126	0.116	0.135	0.103	0.083	0.074
chr16	81238676	cg22947000	0	0	0	0	0	0
chr16	81709982	cg02282640	1	0.8	1	0.938	1	1
chr16	82169980	cg08355340	0	0	0.03	0.067	0.067	0.027
chr16	84145726	cg19706682	0	0.067	0	0	0.029	0.353
chr16	84191295	cg07595943	0.571	0.875	0.969	0.944	0.81	0.687
chr16	84699363	cg01211097	0.345	0.208	0.2	0.296	0.188	0.444
chr16	84700408	cg20999813	0.037	0	0	0.091	0	0
chr16	85027455	cg07929310	0	0.038	0	0.03	0	0
chr16	85126963	cg02380595	0	0	0.071	0	0	0
chr16	85395429	cg07082267	0.286	0.256	0.345	0.37	0.121	0.267
chr16	85445045	cg04658841	0.897	0.96	0.838	0.833	1	0.793
chr16	85901950	cg07955474	0.231	0.353	0.188	0.25	0.222	0.154
chr16	87601867	cg10920957	0	0.027	0	0	0	0
chr16	87831456	cg03486383	1	1	0.963	0.974	1	1
chr16	88453648	cg20652640	0	0	0	0.024	0	0.029
chr16	89159231	cg03819692	0.211	0.37	0.35	0.607	0.649	0.538
chr16	89320606	cg07708487	0.062	0.133	0.074	0.105	0.062	0.117
chr16	90057992	cg00974523	0.167	0.214	0.059	0	0.235	0.083
chr17	1493101	cg19731122	0.875	0.727	0.757	0.682	0.939	0.913
chr17	1684594	cg05903609	0	0.067	0.04	0	0	0
chr17	2711892	cg26932976	0.022	0.027	0	0	0	0
chr17	3292514	cg26232558	1	0.737	0.965	0.939	0.882	0.864
chr17	3476273	cg02228185	1	NA	0.818	NA	0.667	0.8
chr17	3893642	cg23668631	0.333	0.2	0.343	0.233	0.353	0.667
chr17	4739352	cg19478743	0.029	0.053	0	0	0.094	0.062
chr17	4745271	cg14522800	0	0.038	0.03	0.054	0	0.053
chr17	6557252	cg14723032	0.929	0.941	1	0.81	0.857	1
chr17	6641583	cg26382071	0.033	0	0	0	0	0
chr17	6995978	cg03760483	0.03	0.08	0	0	0.029	0
chr17	7929919	cg14918082	0.031	0	0	0.12	0.053	0
chr17	9825941	cg01056568	0.417	0.5	0.429	0.52	0.724	0.833
chr17	9929157	cg25135555	0.5	0.286	0.19	0.182	0.471	0.25
chr17	13017996	cg26162695	0.041	0.024	0	0	0	0
chr17	15341920	cg02016419	0.05	0.133	0.242	0.24	0.172	0.185
chr17	16569552	cg03565323	0	0.071	0.267	0.294	0.266	0.111
chr17	17206256	cg05590257	0	0.027	0	0	0	0
chr17	18259001	cg18804206	0.178	0.333	0.167	0.107	0.111	0.16
chr17	18314328	cg24001070	0.037	0	0	0	0	0
chr17	21284064	cg18881501	0.122	0.078	0.108	0.321	0.206	0.125
chr17	28951792	cg13564075	0.08	0	0	0	0	0.038
chr17	29006255	cg13029847	0	0	0	0	0	0
chr17	29042762	cg06144905	0.211	0.333	0.13	0.08	0.077	0.632
chr17	30235667	cg14692377	0	0	0.062	0.034	0	0.048
chr17	32350071	cg21184495	0.043	0	0	0.045	0	0
chr17	32928617	cg11833861	0	0.095	0	0	0.036	0.04
chr17	34270695	cg08124722	0.793	0.85	0.882	0.833	0.842	1
chr17	34579983	cg06557358	0	0	0	0.033	0	0
chr17	35432946	cg19566405	0	0.1	0.069	0.333	0.143	0
chr17	38510406	cg15825321	0.091	0.5	0.389	0.156	0.118	0.25
chr17	38705946	cg01485645	0	0.077	0.083	0	0	0.077
chr17	38853608	cg12247247	0	0	0	0	0	0
chr17	39664242	cg10986043	0.833	0.731	0.737	0.889	0.636	0.846
chr17	39668774	cg11896923	0.045	0.1	0	0.119	0.043	0.083
chr17	40064045	cg11804928	0.05	0	0	0	0	0
chr17	40501697	cg08074477	0.333	0.552	0.251	0.24	0.357	0.4
chr17	40755286	cg22983092	1	0.769	0.625	0.926	0.875	1
chr17	40885350	cg00091693	0.462	NA	1	0.5	0.625	0.2
chr17	41370474	cg02580606	0.667	0.857	0.692	1	0.826	1
chr17	41812167	cg01131735	0	0	0	0	0	0
chr17	42025397	cg06874016	0.676	0.348	0.25	0.294	0.448	0.409
chr17	42287610	cg15774391	0.393	0.654	0.56	0.429	0.516	0.348
chr17	42681679	cg09509673	0.778	1	0.957	0.571	0.833	0.731
chr17	42744863	cg06975499	0	0.083	0	0.045	0	0
chr17	43006766	cg22281505	0	0	0.1	0	0	0
chr17	43025428	cg05270634	0	0	0	0	0	0
chr17	44004587	cg00462994	0	0	0.043	0	0.029	0.091
chr17	44390360	cg25809905	0.955	0.889	0.741	0.762	0.867	0.867
chr17	44829477	cg19586576	0	0	0.08	0	0	0
chr17	47209243	cg05294455	0.737	0.909	0.9	0.778	0.773	0.808
chr17	48578650	cg21460081	0.067	0.188	0.048	0.133	0	0
chr17	48615172	cg25928579	0	0	0	0	0	0.188
chr17	48944442	cg26022315	0	0	0	0	0.185	0
chr17	49494624	cg17129388	0.5	0.529	0.444	0.391	0.778	0.794
chr17	50373384	cg20572838	0	0	0	0	0.036	0
chr17	50541676	cg04267101	0.28	0.294	0.185	0.24	0.27	0.111
chr17	50559833	cg11071401	0.185	0.242	0.242	0.154	0.1	0.559
chr17	54900408	cg17686885	0.04	0	0.208	0	0	0
chr17	57585864	cg21139312	0.643	0.54	0.519	0.63	0.438	0.7
chr17	57868834	cg22507023	0.955	0.867	1	0.895	1	1
chr17	61395763	cg14244013	0.364	0.667	0.423	0.543	0.517	0.516
chr17	64321333	cg02867102	0	0.029	0.071	0	0	0
chr17	64497481	cg01261503	0.045	0.077	0	0.053	0	0.048
chr17	66877410	cg22495124	0.923	0.999	0.913	0.808	1	0.963
chr17	66965024	cg09892203	0	0.079	0.02	0.042	0	0.018
chr17	68307004	cg00374717	1	1	0.997	1	0.923	1
chr17	68312436	cg13093111	0.882	1	1	1	0.933	1
chr17	73092764	cg24332433	0	0	0	0.05	0	0
chr17	74368628	cg13683374	0.37	0.3	0.348	0.312	0.333	0.529
chr17	74859820	cg09722397	0.088	0.042	0	0	0	0
chr17	75515004	cg04121983	0	0.04	0	0	0	0
chr17	75876503	cg10644544	0	0.032	0	0.087	0	0
chr17	75897553	cg15238200	0.667	0.5	0.438	0.652	0.652	0.652
chr17	75905258	cg11653266	0	0	0.025	0	0	0
chr17	75980008	cg16419345	0.069	0	0	0.04	0.115	0.125
chr17	76735351	cg25583580	NA	NA	NA	0.286	0.5	0.125
chr17	78339103	cg18826274	0.994	1	0.824	0.929	1	0.955
chr17	79046373	cg03643998	0.059	0.027	0.237	0.074	0	0.115
chr17	81037340	cg11620135	0.955	1	0	0.402	0	0.648
chr17	81863466	cg05271255	0.5	0.444	0.593	0.182	0.5	0.375
chr17	81892199	cg01515426	0	0.033	0.032	0.054	0	0
chr17	82274220	cg19761273	0.036	0.107	0.037	0.053	0.226	0.03
chr17	82519134	cg01137065	0	0.05	0	0.036	0	0
chr18	11724	cg18836174	0.9	0.833	0.538	0.774	0.368	0.619
chr18	12254025	cg19883905	0.05	0.056	0.024	0	0.02	0.023
chr18	13916356	cg00335286	0.069	0.267	0.174	0.556	0.36	0.118
chr18	21740577	cg12985418	0.111	0	0	0	0	0.045
chr18	23438598	cg25436157	0.438	0.762	0.5	0.5	0.526	0.478
chr18	23690590	cg14894144	0.276	0.321	0.5	0.128	0.348	0.379
chr18	32018470	cg11314292	0	0	0.032	0	0	0
chr18	44682015	cg24217948	0.429	0.75	0.333	0	0.4	0.333
chr18	45724114	cg17589341	0.2	0.25	0.364	0.158	0.263	0.188
chr18	47931650	cg17243289	0.045	0	0.033	0.026	0	0.036
chr18	48133699	cg06994022	0.067	0	0	0	0	0.133
chr18	63237004	cg12459502	1	0.882	1	1	0.824	1
chr18	67516329	cg05851163	0	0	0	0	0	0
chr18	68722183	cg19283806	0.471	0.529	0.583	0.5	0.562	0.474
chr18	75209382	cg08035942	0	0	0.048	0.027	0	0
chr18	77249831	cg10486998	0	0	0	0	0	0
chr18	79952293	cg09441152	0	0	0	0	0	0
chr18	80247724	cg23686403	0	0	0	0.08	0	0
chr19	427162	cg02194396	0.266	0.405	0.179	0.389	0.294	0.44
chr19	698371	cg07073964	0.933	1	0.9	0.826	0.789	1
chr19	1067357	cg18644543	0	0	0	0.097	0.021	0
chr19	1512315	cg04601137	0.414	0.44	0.556	0.306	0.324	0.529
chr19	1513514	cg05473871	0	0.03	0.024	0	0	0.1
chr19	1617028	cg07069844	0.25	0.168	0.25	0.071	0.25	0
chr19	2740303	cg09630437	0.032	0	0.048	0	0	0
chr19	3573753	cg12946225	0	0	0.107	0	0.034	0
chr19	4153606	cg13509147	0.08	0	0.024	0	0	0.026
chr19	4558107	cg10052840	0.375	0.455	0.407	0.417	0.273	0.292
chr19	4769519	cg01400401	0	0	0	0	0	0
chr19	4769641	cg02479575	0	0.05	0	0	0	0
chr19	4769648	cg26005082	0	0.1	0	0	0	0
chr19	5784173	cg14308452	0.889	0.857	0.929	0.812	0.952	0.909
chr19	6372649	cg13120519	0	0	0	0	0	0
chr19	6463938	cg03258472	0.188	0.483	0.406	0.174	0.4	0.296
chr19	6739181	cg02085507	0.286	0.069	0.174	0.182	0.435	0.143
chr19	7295096	cg19371795	0.067	0.032	0.065	0.182	0.185	0.032
chr19	7381415	cg27377450	0.828	0.833	1	0.739	0.875	0.812
chr19	7676716	cg18732541	0.13	0.458	0.444	0.528	0.389	0.25
chr19	7858155	cg11766468	0.947	0.818	0.826	0.792	0.773	0.893
chr19	8320616	cg09799873	0.038	0.059	0.036	0	0	0.08
chr19	9362889	cg05250458	0.053	0.059	0.278	0.05	0.16	0.167
chr19	9675103	cg18587364	0	0	0.077	0	0	0.042
chr19	10096070	cg00593900	0.136	0.05	0.058	0.056	0.067	0.108
chr19	10106636	cg13946500	0	0.026	0	0.061	0.043	0
chr19	10380901	cg08896629	0.027	0	0	0	0	0.026
chr19	10636466	cg02426178	0.926	0.865	0.971	0.85	0.96	1
chr19	11196414	cg21201109	0.871	1	0.905	0.85	0.857	0.862
chr19	11577896	cg21207418	1	0.938	0.957	1	0.913	1
chr19	12835414	cg08694544	0	0	0	0	0	0
chr19	12881423	cg15341340	0	0	0	0	0	0
chr19	12919075	cg10586358	0.125	0.029	0.143	0.334	0.269	0.1
chr19	12969929	cg16854606	0.103	0.087	0.048	0.04	0.086	0.037
chr19	12994914	cg03172991	0.737	1	0.6	0.643	0.767	0.556
chr19	13102637	cg15013019	0.043	0.026	0.043	0.031	0	0.037
chr19	13151201	cg11025793	0.042	0	0	0	0.038	0
chr19	15010719	cg02489552	0.045	0.036	0	0.067	0	0
chr19	15232171	cg14556683	0.045	0.064	0.057	0	0.034	0.079
chr19	15479721	cg07408456	0.406	0.345	0.471	0.231	0.615	0.6
chr19	15897913	cg13656062	0.941	0.789	0.889	0.81	0.875	0.9
chr19	16325311	cg26842024	0.029	0	0	0.061	0	0.08
chr19	17215846	cg01252496	0.188	0.286	0.2	0.414	0.231	0.148
chr19	17606285	cg07066898	0.047	0.063	0	0	0	0
chr19	18118432	cg18335931	0.174	0.167	0.136	0.273	0.143	0.191
chr19	18233091	cg17861230	0.087	0.026	0.051	0	0.097	0.106
chr19	18233512	cg13899108	0.263	0.625	0.308	0.258	0.038	0.267
chr19	19217181	cg06952310	0.765	0.5	0.412	0.737	0.679	0.316
chr19	19261091	cg13523818	0.333	0.419	0.209	0.15	0.273	0.37
chr19	19516005	cg21395782	0.037	0.028	0.059	0	0	0
chr19	19537746	cg10669058	0.111	0.333	0.152	0.111	0.086	0.323
chr19	35282571	cg17907567	0.742	0.714	0.6	0.63	0.581	0.783
chr19	35352283	cg10498798	0.56	0.634	0.317	0.606	0.468	0.433
chr19	35557855	cg27212234	0	0	0.098	0	0	0.058
chr19	35775938	cg03007010	0	0	0	0	0	0.026
chr19	35963721	cg17110586	0	0	0.037	0	0	0
chr19	37334777	cg12024906	0	0.121	0.111	0	0	0
chr19	38213875	cg26950531	0.741	0.655	0.543	0.676	0.71	0.865
chr19	38257156	cg12830694	0.92	0.917	0.839	0.882	0.917	0.929
chr19	38304205	cg00412772	0.459	0.069	0.176	0.25	0.182	0.281
chr19	38336738	cg22006386	0.029	0	0	0.034	0	0.043
chr19	39032518	cg02197293	0.16	0	0.214	0.091	0.067	0
chr19	40191518	cg26104204	0	0	0	0	0	0
chr19	40613923	cg21944491	0	0.031	0	0.053	0.148	0
chr19	40775175	cg25152942	1	0.909	0.8	0.941	1	1
chr19	41114047	cg11267879	0.8	1	0.8	0.375	0.789	0.588
chr19	41876655	cg05921699	0.727	0.857	0.706	0.5	0.786	0.643
chr19	43820799	cg12768605	0.045	0.381	0.208	0	0.125	0.087
chr19	44643600	cg22580353	0.529	0.394	0.419	0.545	0.536	0.583
chr19	44710669	cg06673536	1	0.811	1	0.955	1	0.99
chr19	44946040	cg13119609	0.634	0.857	0.931	0.688	0.846	0.938
chr19	45250888	cg15642326	0	0	0	0.095	0.133	0.172
chr19	47485526	cg19327213	1	0.733	0.893	0.862	0.929	0.875
chr19	48446184	cg07291563	0	0.027	0	0.088	0.045	0
chr19	48836532	cg15974053	0.042	0.149	0.061	0.056	0.052	0
chr19	49017673	cg20173259	0	0	0	0	0	0
chr19	49155656	cg27016307	0.312	0.154	0.316	0.269	0.105	0.3
chr19	49423019	cg14060828	0.04	0.056	0.062	0.167	0.133	0.2
chr19	49688426	cg21940708	0.889	0.9	0.933	0.765	1	0.941
chr19	49878621	cg08711674	0.304	0.286	0.263	0.444	0.19	0.312
chr19	50638104	cg12289045	0.35	0.636	0.833	0.769	0.375	0.28
chr19	50728711	cg07809484	0.643	0.333	0.167	0.125	0.2	0.118
chr19	51003017	cg19149785	0.541	0.686	0.676	0.894	0.769	0.737
chr19	51017003	cg09254939	0	0	0	0	0	0.038
chr19	51017402	cg11459714	0	0.053	0	0	0	0
chr19	51021434	cg19356189	0.625	0.533	0.4	0.52	0.615	0.643
chr19	51065849	cg05294243	0.4	0.379	0.3	0.381	0.421	0.33
chr19	51750969	cg15811427	0.192	0.44	0.333	0.375	0.389	0.429
chr19	51905097	cg01930621	0	0	0.058	0.062	0	0.056
chr19	54102395	cg07455279	NA	NA	NA	0.2	NA	NA
chr19	55117995	cg26456957	0.033	0	0	0	0	0.091
chr19	55947868	cg22190114	0.98	0.947	0.978	0.833	0.926	0.756
chr19	57527205	cg06458239	0.1	0	0.106	0	0	0
chr19	57527217	cg10729426	0.2	0.045	0	0.056	0	0
chr19	57583643	cg21911021	0.023	0	0	0	0	0
chr19	57681863	cg01644850	0	0	0	0	0	0
chr19	57709294	cg08668790	0.158	0.037	0.045	0.056	0	0.074
chr19	58353480	cg22568540	0.688	0.947	0.636	NA	0.833	1
chr20	157236	cg24116886	0.95	0.909	1	1	1	0.85
chr20	609599	cg22449114	0.256	0.176	0.029	0	0.138	0.032
chr20	1329078	cg16173067	0.958	0.952	1	1	0.917	1
chr20	3768872	cg14159818	0	0	0	0	0	0
chr20	14337506	cg23127998	0	0	0	0	0	0
chr20	16729669	cg24899750	0.56	0.71	0.875	0.684	0.619	0.5
chr20	17700300	cg03387497	0.857	0.955	0.857	0.913	0.786	0.807
chr20	18497323	cg22473095	0	0	0	0	0.067	0.043
chr20	25585746	cg17729667	0	0	0	0.056	0	0
chr20	31513982	cg02151301	0.143	0.111	0.2	0.061	0.045	0.059
chr20	32479206	cg23586440	0.64	0.684	0.381	0.6	0.667	0.565
chr20	32484141	cg01221637	0.022	0	0	0	0	0.071
chr20	33031125	cg02309431	0.759	0.864	0.944	0.9	1	0.906
chr20	33720313	cg25092328	0	0.033	0.026	0.03	0	0
chr20	34872782	cg13514050	0.118	0.025	0.032	0	0	0
chr20	35542178	cg00350702	0	0.026	0	0	0	0.045
chr20	38034888	cg26746469	0.571	0.5	0.64	0.545	0.526	0.438
chr20	38805909	cg24834740	0.043	0	0	0.051	0	0
chr20	43727499	cg01623187	0.84	0.989	1	0.998	0.75	0.743
chr20	45098448	cg19702785	0.062	0.078	0	0	0.091	0.038
chr20	45124706	cg18241647	0.913	0.8	0.898	0.72	0.812	0.951
chr20	45306721	cg21835643	0.062	0.125	0.125	0	0.08	0.079
chr20	46029586	cg07547549	0	0	0	0.051	0	0.088
chr20	46896075	cg11117945	0	0	0.121	0.1	0	0.077
chr20	47356852	cg23662675	0	0	0	0	0	0
chr20	47356997	cg12303084	0.24	0.043	0.077	0.069	0.333	0.087
chr20	50116130	cg06926735	0	0	0	0	0	0
chr20	52192461	cg08899632	0	0	0	0	0	0
chr20	58150639	cg12813792	0.8	0.824	0.792	0.619	0.748	0.714
chr20	58839905	cg14597908	0.235	0.4	0.474	0.455	0.538	0.273
chr20	59190845	cg18826352	0.421	0.81	0.536	0.933	0.667	0.938
chr20	59604485	cg20674577	0.083	0	0	0	0	0.118
chr20	63956349	cg02047577	0	0	0	0	0	0
chr20	63980505	cg03224418	0.944	0.778	0.864	0.833	0.613	0.957
chr20	64255398	cg13218906	0	0	0.133	0	0	0.077
chr21	6110533	cg07494518	0.059	0	0	0	0	0
chr21	17511749	cg00744433	1	1	0.933	0.929	1	1
chr21	17513775	cg03167275	0	0.15	0.05	0	0	0.154
chr21	29019463	cg18001427	0	0.066	0.64	0	0	0
chr21	32413126	cg27544190	0.026	0	0.1	0	0	0.024
chr21	36385227	cg13854874	0	0	0	0	0	0.053
chr21	37007270	cg13460409	0.089	0.176	0.05	0.087	0.12	0.087
chr21	37208185	cg01262913	0.793	1	0.842	0.688	0.833	0.931
chr21	38661968	cg17274064	NA	0.125	NA	0	0	0
chr21	41926749	cg09428349	0	0	0	0	0	0
chr21	42389739	cg07374224	0.889	1	0.893	0.833	1	0.929
chr21	43985843	cg10636297	0.562	0.667	0.462	0.485	0.647	0.562
chr21	44711184	cg22991148	0	0	0.027	0	0.031	0.029
chr21	45984195	cg06139893	0.968	0.875	1	0.96	0.886	0.9
chr21	46661330	cg09374293	0	0.067	0.125	0.143	0	0.1
chr21	46661707	cg21461082	0.693	0.129	0.381	0.387	0.533	0.697
chr22	17120491	cg12373771	0	0.043	0.029	0	0	0
chr22	17209573	cg18003795	1	0.909	0.938	0.967	1	0.947
chr22	20021540	cg25166896	0	0	0.028	0	0.047	0
chr22	21014721	cg05442902	0.028	0.111	0.08	0	0.148	0.038
chr22	21444505	cg02209075	1	1	1	0.941	1	1
chr22	21736197	cg20295671	0	0	0	0	0	0
chr22	23391625	cg06845706	0.938	1	0.917	0.905	0.875	1
chr22	23751639	cg18440048	0.067	0.071	0	0	0.038	0
chr22	24495190	cg15223899	0.515	0.667	0.625	0.676	0.734	0.515
chr22	27801808	cg07849904	0.033	0.047	0.038	0	0	0
chr22	28772526	cg01407797	0	0	0	0.129	0.111	0
chr22	29316056	cg16612562	0	0	0.091	0	0	0.036
chr22	30421831	cg19015086	0	0	0	0.067	0.056	0
chr22	30591562	cg23568913	0	0	0	0	0	0
chr22	35541448	cg14473016	0	0.023	0	0	0	0
chr22	35648104	cg21205978	0.143	0.429	0.267	0.598	0.133	0.316
chr22	36166354	cg01949403	0.833	0.933	1	NA	0.929	0.909
chr22	36252927	cg08415592	0.231	0.667	0.353	0.696	0.5	0.5
chr22	37675670	cg19853760	0.259	0.091	0.185	0.4	0.071	0.303
chr22	38318411	cg01441777	0.474	0.583	0.45	0.296	0.455	0.667
chr22	38844512	cg27396655	0.1	0.067	0.136	0	0	0.05
chr22	39152126	cg23124451	0.087	0.261	0.19	0.133	0.261	0.199
chr22	39244830	cg19167673	0	0	0	0	0.036	0.074
chr22	41926142	cg11932564	0	0	0	0	0	0.056
chr22	41976355	cg25459323	0	0.207	0.087	0.04	0.3	0.1
chr22	42070341	cg27187881	0.226	0.367	0.192	0.176	0.25	0.289
chr22	43110015	cg26453588	0.05	0.095	0.087	0.059	0.048	0
chr22	43151968	cg00343092	0.256	0.184	0.332	0.616	0.31	0.182
chr22	43343623	cg26219051	0.083	0	0	0	0	0.233
chr22	43433911	cg00347775	0.882	0.6	0.923	0.8	0.933	0.818
chr22	43891961	cg04755031	0	0	0	0.049	0	0.045
chr22	45309826	cg00733150	0.061	0	0.022	0	0.033	0
chr22	46053581	cg26394940	0	0	0.048	0.037	0	0
chr22	46054227	cg13269407	0	0	0.048	0	0	0
chr22	46054234	cg27131176	0	0.105	0	0	0	0.2
chr22	46058132	cg22982767	0.231	0.167	0.083	0.25	0.333	0.522
chr22	46296790	cg22396353	0	0	0	0	0.043	0.024
chr22	50473877	cg07016730	0.444	0.526	0.607	0.607	0.71	0.457
chr22	50529914	cg17285325	0	0.064	0.1	0.056	0	0.058
chr22	50601376	cg00083937	0.615	0.31	0.286	0.453	0.323	0.514
chrX	40098928	cg07096038	0.115	0.043	0	0.059	0	0.04
chrX	47571634	cg16203368	0.824	0.833	1	0.625	0.917	0.85
chrX	69507307	cg00780578	0.895	0.818	0.715	0.758	0.762	0.906
chrX	100638805	cg01892695	NA	0.8	NA	0.769	0.9	0.909
chrX	145816731	cg16708895	0.211	0.4	0.467	0.385	0.588	0.25

## Sheet: Table S6 Validation CpG sites 
Sequence	pos	pvalue	meth.diff	Ctrl_1	Ctrl_2	Ctrl_3	Ctrl_4	Ctrl_5	Ctrl_6	Ctrl_7	Ctrl_8	Ctrl_9	POI_1	POI_2	POI_3	POI_4	POI_5	POI_6	POI_7
DLX5	318	4.34e-70	-0.0235	0.085	0.105	0.201	0.131	0.069	0.118	0.089	0.142	0.138	0.061	0.089	0.106	0.067	0.17	0.146	0.054
DLX5	399	1.62e-10	-0.0087	0.133	0.121	0.14	0.092	0.103	0.123	0.194	0.108	0.07	0.073	0.098	0.083	0.048	0.29	0.152	0.124
DLX5	401	2.93e-55	-0.0208	0.123	0.126	0.166	0.175	0.114	0.156	0.103	0.122	0.052	0.074	0.109	0.062	0.052	0.181	0.155	0.138
DLX5	443	9.25e-174	-0.029	0.092	0.126	0.196	0.205	0.169	0.118	0.132	0.135	0.12	0.042	0.192	0.112	0.095	0.105	0.151	0.071
DLX5	456	0	-0.041	0.108	0.092	0.176	0.27	0.093	0.08	0.088	0.092	0.128	0.089	0.095	0.053	0.044	0.091	0.13	0.062
DLX5	506	2.1e-168	-0.0243	0.053	0.063	0.066	0.058	0.037	0.052	0.038	0.038	0.105	0.027	0.016	0.031	0.041	0.032	0.043	0.049
DLX5	521	1.18e-27	0.011	0.055	0.06	0.076	0.055	0.043	0.077	0.049	0.035	0.058	0.131	0.108	0.021	0.046	0.034	0.068	0.045
DLX5	533	6.24e-58	-0.0119	0.03	0.033	0.079	0.041	0.032	0.032	0.034	0.041	0.028	0.03	0.031	0.027	0.02	0.025	0.028	0.025
DLX5	590	2.81e-12	-0.0051	0.025	0.025	0.056	0.031	0.024	0.017	0.038	0.044	0.027	0.007	0.072	0.021	0.015	0.014	0.024	0.023
DLX5	605	0.00152541	0.0023	0.019	0.018	0.033	0.018	0.02	0.022	0.022	0.036	0.061	0.021	0.053	0.011	0.014	0.023	0.061	0.02
DLX5	608	2.58e-60	-0.013	0.03	0.033	0.07	0.046	0.047	0.04	0.037	0.056	0.022	0.027	0.018	0.027	0.038	0.03	0.039	0.019
DUSP6	499	2.26e-134	0.0277	0.268	0.178	0.137	0.206	0.165	0.129	0.098	0.132	0.197	0.157	0.218	0.183	0.118	0.182	0.272	0.237
DUSP6	527	0.464233	-0.0007	0.121	0.095	0.089	0.139	0.156	0.09	0.08	0.106	0.155	0.1	0.084	0.106	0.059	0.109	0.195	0.19
DUSP6	540	0.0935188	-0.0017	0.17	0.135	0.113	0.16	0.19	0.115	0.082	0.134	0.213	0.112	0.113	0.113	0.113	0.13	0.251	0.235
DUSP6	576	4.87e-21	0.011	0.232	0.185	0.17	0.216	0.163	0.147	0.112	0.152	0.267	0.158	0.152	0.201	0.146	0.173	0.276	0.308
DUSP6	650	1.87e-172	0.0357	0.561	0.455	0.382	0.534	0.488	0.424	0.337	0.436	0.565	0.434	0.517	0.445	0.361	0.526	0.576	0.625
DUSP6	673	9.81e-57	0.0199	0.512	0.392	0.355	0.472	0.491	0.422	0.278	0.363	0.532	0.344	0.449	0.421	0.327	0.443	0.534	0.582
DUSP6	680	2.75e-137	0.0282	0.341	0.261	0.21	0.319	0.302	0.225	0.165	0.238	0.311	0.245	0.293	0.225	0.19	0.286	0.377	0.409
DUSP6	698	5.61e-253	0.0348	0.838	0.764	0.712	0.831	0.817	0.75	0.627	0.772	0.848	0.798	0.833	0.78	0.712	0.784	0.846	0.889
DUSP6	716	0	0.0561	0.756	0.655	0.608	0.73	0.69	0.628	0.543	0.656	0.746	0.752	0.717	0.685	0.629	0.699	0.749	0.825
DUSP6	739	9.16e-34	0.0137	0.304	0.231	0.211	0.294	0.274	0.202	0.162	0.223	0.302	0.193	0.233	0.249	0.226	0.224	0.331	0.366
DUSP6	761	1.74e-84	0.0253	0.613	0.517	0.454	0.597	0.583	0.502	0.365	0.489	0.689	0.461	0.554	0.525	0.43	0.571	0.648	0.737
DUSP6	764	1.05e-06	0.0053	0.292	0.228	0.206	0.292	0.266	0.215	0.146	0.218	0.31	0.212	0.228	0.21	0.173	0.218	0.325	0.36
DUSP6	772	5.36e-41	0.0168	0.634	0.562	0.516	0.614	0.577	0.525	0.404	0.538	0.689	0.498	0.566	0.593	0.443	0.578	0.658	0.712
EGR1	1654	0.374835	-0.0003	0.012	0.009	0.013	0.011	0.011	0.009	0.016	0.013	0.01	0.016	0.014	0.009	0.009	0.012	0.008	0.011
EGR1	1664	0.00480659	0.0007	0.008	0.008	0.01	0.008	0.007	0.009	0.011	0.01	0.01	0.021	0.006	0.008	0.009	0.007	0.011	0.01
EGR1	1668	0.0213892	0.0007	0.008	0.011	0.014	0.011	0.011	0.01	0.016	0.011	0.012	0.028	0.012	0.009	0.007	0.011	0.014	0.01
EGR1	1674	0.113516	-0.0004	0.008	0.007	0.011	0.009	0.008	0.009	0.016	0.008	0.009	0.012	0.009	0.006	0.008	0.008	0.011	0.01
EGR1	1698	0.0397001	0.0005	0.007	0.008	0.01	0.008	0.007	0.009	0.01	0.012	0.009	0.019	0.009	0.007	0.009	0.007	0.01	0.008
EGR1	1713	0.174918	0.0004	0.017	0.018	0.015	0.013	0.01	0.015	0.016	0.015	0.017	0.024	0.015	0.014	0.016	0.015	0.012	0.014
EGR1	1715	0.00584259	0.0007	0.007	0.009	0.008	0.01	0.009	0.008	0.012	0.011	0.009	0.019	0.007	0.006	0.01	0.01	0.009	0.011
EGR1	1724	0.187736	0.0003	0.01	0.007	0.008	0.009	0.008	0.009	0.014	0.013	0.008	0.02	0.013	0.005	0.007	0.007	0.009	0.008
EGR1	1732	5.8e-06	0.0011	0.008	0.006	0.008	0.008	0.008	0.009	0.012	0.012	0.007	0.019	0.007	0.009	0.009	0.007	0.008	0.012
EGR1	1734	1.01e-06	0.0011	0.006	0.007	0.008	0.006	0.008	0.008	0.009	0.009	0.008	0.022	0.006	0.007	0.007	0.009	0.005	0.009
EGR1	1741	1.02e-21	0.0023	0.008	0.004	0.008	0.007	0.007	0.009	0.011	0.008	0.008	0.026	0.004	0.008	0.01	0.008	0.011	0.009
EGR1	1750	5.14e-10	0.0015	0.007	0.007	0.007	0.008	0.006	0.009	0.007	0.009	0.008	0.023	0.009	0.006	0.006	0.008	0.008	0.007
EGR1	1753	0.0447905	0.0004	0.007	0.004	0.006	0.007	0.005	0.005	0.01	0.008	0.007	0.024	0.003	0.004	0.006	0.004	0.006	0.008
EGR1	1756	3.56e-36	0.0028	0.007	0.005	0.006	0.007	0.006	0.006	0.008	0.006	0.006	0.028	0.01	0.006	0.007	0.004	0.006	0.009
EGR1	1778	3.14e-18	0.0024	0.007	0.008	0.009	0.01	0.01	0.009	0.013	0.011	0.008	0.023	0.01	0.011	0.012	0.009	0.01	0.01
EGR1	1789	0.392101	-0.0002	0.007	0.006	0.007	0.007	0.007	0.008	0.013	0.013	0.008	0.018	0.006	0.006	0.007	0.006	0.007	0.01
EGR1	1800	0.174124	0.0003	0.008	0.007	0.006	0.009	0.006	0.008	0.008	0.011	0.008	0.022	0.004	0.003	0.008	0.007	0.007	0.009
EGR1	1804	5.43e-06	0.0012	0.008	0.008	0.009	0.009	0.009	0.009	0.013	0.01	0.008	0.027	0.012	0.007	0.007	0.006	0.009	0.008
EGR1	1806	7.75e-09	-0.0017	0.01	0.012	0.015	0.012	0.014	0.012	0.016	0.013	0.013	0.017	0.008	0.012	0.015	0.01	0.011	0.009
EGR1	1810	0.0025106	-0.0008	0.011	0.012	0.011	0.01	0.011	0.012	0.011	0.013	0.01	0.017	0.011	0.009	0.009	0.009	0.008	0.01
EGR1	1812	0.00273342	-0.0009	0.014	0.015	0.013	0.013	0.013	0.012	0.013	0.012	0.014	0.018	0.007	0.011	0.013	0.011	0.013	0.016
EGR1	1840	0.259661	0.0013	0.006	0.008	0.008	0.001	0.011	0.01	0.007	0.01	0.008	0.006	0.005	0.011	0.008	0.012	0.016	0.009
EGR1	1844	0.14731	0.0018	0.017	0.006	0.004	0.014	0.004	0.005	0.002	0.004	0.004	0.011	0.006	0.011	0.006	0.014	0.003	0.006
EGR1	1850	0.235155	0.0014	0.013	0.003	0.005	0.005	0.004	0.007	0.006	0.009	0.011	0.005	0.007	0.015	0.005	0.008	0.01	0.007
EGR1	1866	0.293899	-0.0014	0.017	0.014	0.009	0.005	0.012	0.005	0.004	0.008	0.013	0.011	0.002	0.01	0.007	0.01	0.005	0.01
EGR1	1874	0.426752	0.0008	0.006	0.003	0.005	0.006	0.004	0.001	0.01	0.005	0.004	0.004	0.009	0.007	0	0.005	0.003	0.011
EGR1	1884	0.884942	-0.0002	0.006	0.011	0.009	0.006	0.004	0.005	0.013	0.007	0.005	0.007	0.006	0.005	0.012	0.008	0.015	0.001
EGR1	1888	0.197436	-0.0014	0.003	0.005	0.013	0.015	0.001	0.01	0.004	0.005	0.007	0.006	0.005	0.005	0.005	0.006	0.008	0.004
EGR2	1738	0.930394	0.0001	0.007	0.006	0.01	0.003	0.003	0.009	0.008	0.003	0.018	0.016	0.001	0.007	0.013	0.005	0.007	0.009
EGR2	1740	0.414283	0.001	0.01	0.008	0.012	0.01	0.014	0.01	0.003	0.01	0.002	0.01	0.007	0.001	0.017	0.01	0.012	0.016
EGR2	1752	0.949765	0.0001	0.003	0.01	0.013	0.009	0.004	0.02	0.017	0.014	0.012	0.017	0.001	0.011	0.03	0.012	0.006	0.005
EGR2	1754	0.865572	-0.0002	0.012	0.016	0.01	0.007	0.009	0.012	0.011	0.002	0.016	0.008	0.004	0.006	0.026	0.008	0.014	0.006
EGR2	1763	0.00642972	0.0033	0.008	0.005	0.007	0.005	0.005	0.004	0.004	0.007	0.01	0.005	0.003	0.01	0.024	0.005	0.012	0.008
EGR2	1768	0.340925	-0.0011	0.006	0.005	0.007	0.009	0.007	0.01	0.025	0.012	0.009	0.01	0.003	0.008	0.021	0.006	0.004	0.005
EGR2	1791	0.129975	0.0032	0.022	0.016	0.024	0.022	0.028	0.025	0.027	0.024	0.021	0.033	0.019	0.017	0.037	0.026	0.033	0.016
EGR2	1793	0.0093279	0.004	0.015	0.014	0.007	0.011	0.006	0.011	0.017	0.007	0.016	0.012	0.015	0.019	0.031	0.011	0.005	0.015
EGR2	1795	0.00025667	0.0046	0.014	0.005	0.002	0.007	0.005	0.007	0.015	0.007	0.01	0.013	0.011	0.008	0.032	0.003	0.008	0.009
EGR2	1799	0.199723	0.0017	0.008	0.008	0.008	0.013	0.008	0.011	0.004	0.006	0.014	0.005	0.005	0.026	0.018	0.008	0.008	0.011
EGR2	1817	0.00018022	0.0054	0.008	0.005	0.009	0.007	0.011	0.012	0.009	0.01	0.008	0.005	0.025	0.014	0.016	0.016	0.01	0.005
EGR2	1820	0.0335362	0.0031	0.006	0.015	0.009	0.006	0.008	0.015	0.012	0.012	0.021	0.008	0.011	0.026	0.024	0.009	0.013	0.013
EGR2	1826	0.0300489	0.0025	0.004	0.007	0.006	0.003	0.003	0.01	0.011	0.007	0.006	0.005	0.004	0.005	0.023	0.016	0.001	0.006
EGR2	1838	0.00196652	0.0036	0.012	0.004	0.007	0.009	0.007	0.011	0.007	0.006	0.011	0.007	0.013	0.008	0.037	0.006	0.003	0.007
EGR2	1840	8.67e-07	0.0061	0.008	0.014	0.008	0.011	0.01	0.008	0.008	0.011	0.004	0.023	0.035	0.001	0.023	0.004	0.004	0.002
EGR2	1846	1.66e-05	0.0051	0.01	0.003	0.007	0.005	0.007	0.012	0.008	0.01	0.01	0.032	0.01	0.002	0.025	0.012	0.002	0.008
EGR2	1849	0.0330751	-0.0023	0.004	0.012	0.009	0.007	0.008	0.012	0.017	0.01	0.008	0.016	0.004	0.006	0.011	0.003	0.005	0.008
EGR2	1856	0.505596	-0.0008	0.009	0.004	0.013	0.028	0.007	0.007	0.007	0.006	0.009	0.004	0.001	0.007	0.023	0.01	0.011	0.015
EGR2	1858	0.155954	0.0014	0.003	0.005	0.007	0.006	0.005	0.007	0.01	0.008	0.007	0.003	0.003	0.01	0.019	0.01	0.007	0.004
EGR2	1860	0.376222	0.0009	0.006	0.01	0.005	0.007	0.013	0.009	0.003	0.01	0.002	0.007	0.007	0.002	0.022	0.009	0.003	0.005
EGR2	1864	0.197262	-0.0014	0.006	0.009	0.009	0.004	0.016	0.014	0.007	0.007	0.01	0.011	0.007	0.001	0.02	0.004	0.006	0.004
EGR2	1870	0.0753469	0.002	0.008	0.003	0.007	0.007	0.015	0.006	0.011	0.005	0.009	0.008	0.009	0.009	0.007	0.02	0.004	0.013
EGR2	1894	0.403469	0.0008	0.016	0.009	0.008	0.002	0.007	0.004	0.002	0.005	0.007	0.008	0.004	0.004	0.009	0.005	0.014	0.01
EGR2	1904	0.0643413	0.002	0.003	0.009	0.006	0.002	0.01	0.008	0.016	0.009	0.01	0.008	0.004	0.008	0.021	0.005	0.016	0.005
EGR2	1944	1.91e-13	0.0038	0.008	0.008	0.009	0.008	0.01	0.01	0.009	0.005	0.009	0.018	0.016	0.011	0.007	0.009	0.01	0.005
EGR2	1947	1.11e-05	0.0021	0.008	0.008	0.006	0.005	0.011	0.01	0.007	0.006	0.006	0.017	0.007	0.006	0.009	0.009	0.006	0.006
EGR2	1952	7.6e-19	0.004	0.008	0.006	0.005	0.005	0.005	0.007	0.005	0.007	0.004	0.021	0.004	0.006	0.009	0.009	0.004	0.007
EGR2	1996	2.15e-08	0.0034	0.008	0.009	0.011	0.009	0.006	0.008	0.011	0.013	0.008	0.025	0.005	0.008	0.01	0.005	0.01	0.011
EGR2	2008	5.6e-09	0.0028	0.007	0.007	0.005	0.005	0.005	0.005	0.008	0.005	0.004	0.016	0.004	0.008	0.005	0.007	0.004	0.004
EGR2	2031	0.52204	-0.0003	0.008	0.007	0.008	0.01	0.006	0.006	0.011	0.009	0.007	0.011	0.002	0.004	0.009	0.008	0.017	0.005
EGR2	2034	0.00027104	0.0017	0.005	0.008	0.003	0.007	0.005	0.007	0.003	0.007	0.004	0.014	0.003	0.006	0.003	0.003	0.009	0.005
HOXC5	600	0.00145167	-0.0202	0.321	0.242	0.245	0.476	0.206	0.277	0.288	0.293	0.267	0.156	0.284	0.309	0.189	0.329	0.371	0.133
HOXC5	626	1.43e-16	-0.0536	0.391	0.219	0.307	0.55	0.221	0.317	0.309	0.33	0.261	0.245	0.287	0.334	0.199	0.347	0.339	0.095
HOXC5	641	3.44e-15	-0.055	0.545	0.383	0.446	0.69	0.359	0.453	0.525	0.491	0.395	0.354	0.41	0.436	0.377	0.485	0.56	0.179
HOXC5	661	0.266081	-0.0075	0.631	0.608	0.604	0.796	0.534	0.605	0.706	0.691	0.563	0.558	0.647	0.629	0.619	0.673	0.751	0.351
ZNF331	449	0.083492	-0.0077	0.499	0.51	0.524	0.472	0.5	0.507	0.493	0.511	0.522	0.489	0.44	0.505	0.517	0.499	0.491	0.523
ZNF331	451	0.152713	-0.0064	0.52	0.525	0.582	0.497	0.522	0.524	0.52	0.523	0.522	0.519	0.476	0.532	0.544	0.516	0.526	0.525
ZNF331	475	0.304688	-0.0044	0.487	0.49	0.507	0.462	0.5	0.489	0.486	0.473	0.492	0.491	0.54	0.479	0.48	0.476	0.452	0.5
ZNF331	487	0.0104604	-0.0111	0.463	0.48	0.516	0.472	0.499	0.479	0.49	0.486	0.478	0.49	0.43	0.483	0.495	0.49	0.459	0.498
ZNF331	518	7.29e-46	-0.0417	0.656	0.635	0.668	0.632	0.643	0.649	0.606	0.621	0.647	0.563	0.546	0.614	0.614	0.609	0.62	0.65
ZNF331	535	1.77e-202	-0.0904	0.638	0.603	0.655	0.63	0.638	0.643	0.611	0.623	0.65	0.566	0.366	0.557	0.609	0.53	0.619	0.612
ZNF331	566	2.69e-52	-0.0449	0.646	0.636	0.661	0.637	0.643	0.644	0.605	0.622	0.647	0.574	0.537	0.617	0.608	0.602	0.599	0.643
ZNF331	594	2.01e-34	-0.0375	0.657	0.618	0.675	0.647	0.657	0.629	0.625	0.628	0.658	0.576	0.557	0.629	0.611	0.615	0.634	0.643

## Sheet: Table S7Genes ID DMR&DEG
Genebody				Promoter
DMR.hypergenes&DEG.upgenes	DMR.hypogenes&DEG.upgenes	DMR.hypergenes&DEG.downgenes	DMR.hypogenes&DEG.downgenes	DMR.hypergenes&DEG.upgenes	DMR.hypogenes&DEG.upgenes	DMR.hypergenes&DEG.downgenes	DMR.hypogenes&DEG.downgenes
LEF1	ST8SIA2	RIMS1	JUNB	DUSP9	KCNQ2	NPIPA8	CENPI
GATA2-AS1	KCNQ2	SKIL	RIMS1	SDR16C5	NRL	TRIM17	LINC00513
ST8SIA2	IQCJ-SCHIP1	SDS	NPIPA8	HOXA1	DUSP9	CENPI	FOSB
KCNQ2	NRL	MEIOC	CCDC144B	PCDHA12	TAZ	NFATC2	RETN
C6orf120	FER1L6	CENPI	SKIL	TAZ	ZFP42	LSM14A	DNAJB1
PPP2R2B	DUSP9	MIR646HG	TREM2	CACNA1B	LINC00933	INSL3	PEG3
IQCJ-SCHIP1	TBX1	TCAF2	SIPA1L2	DLG2	HOXC5	ITGB2	TK1
ACER1	NTRK3	NFATC2	MAP3K5	MDGA1	SNORA84	DNLZ	KCNAB2
DUSP9	KLC3	C7	TCAF2	RHOXF1P1	PCDHB18P	DLX5	HSD17B7P2
TBX1	CUX2	LINC00513	NFATC2	PRRG3	CUTALP	KRBOX1	COL1A2
GLB1L3	PCDHA12	LSM14A	ABCA8	USP49	PLPP7	AURKC	LSP1
SDR16C5	TJP3	INSL3	LINC00513	PFKFB1	ZC3H11A	RETN	FOXP1
NTRK3	OR10AC1	PPFIA2	LSM14A	RBPJL	SLC25A6	KCNQ1OT1	WNK3
RALA	PCDHA4	ITGB2	INSL3	TNFRSF25		CNKSR3	FAM122C
HOXA1	COL18A1	RORA	RORA	MAPK8IP2		GSTM5	MBNL3
KLC3	PRICKLE1	SLC28A3	SNX30	PAIP1		LINC02351	LINC00893
CUX2	LINC01266	TANC2	TMEM132C	PLA2G4F		TMSB15B	ZNF331
PCDHA12	ANGPTL2	CENPBD1P1	FOSB	WNT10B		GLDN	FOS
TJP3	THBS1	ADAMTS9	HSPE1-MOB4			WNK3	PLAGL1
CCND2-AS1	TAZ	SNX30	NR4A1			EFCAB10
DIRC3	EYS	NCOA7	CNTN4			CSRNP1
PCDHA4	LINC02645	TMEM132C	ABO			MIR210HG
COL18A1	CACNA1B	FOSB	PTPRG			MT1A
LINC01725	RAB3IL1	WT1	DNAJB1			TEKT4P2
EYS	C3	SLCO2B1	PEG3			FAM122C
TMEM63C	DNER	KRBOX1	ARL17A			RYR2
ABCC13	COL23A1	BIN2	MSI2			DUSP6
KNDC1	TRABD2B	AURKC	ARID3A			MBNL3
NR2E1	KSR2	MIF-AS1	KCNAB2			S100A8
CACNA1B	KLK10	OTOF	XYLT1			CD300A
C3	RENBP	KCNN2	ARL17B			LINC00893
DLG2	PIEZO2	CNTN4	LDLR			ZNF331
DNER	HOXC5	TEAD4	KCNQ1OT1			GSTM1
PAQR5	NKAIN4	SIRPA	S100A9			ISM2
LERFS	MEI4	PTPRG	COL1A2
S1PR5	RFC3	SSH1	DOCK4
XKR4	RFPL3S	NR4A2	PDE10A
ABHD8	SGCG	KCNAB2	LSP1
MDGA1	ZNF205	HGF	CASC15
COL23A1	NEDD4	ST7-AS2	ZNF431
MROH7-TTC4	EPHB1	XYLT1	PLCB1
TRABD2B	LRRIQ1	SLC52A3	FOXP1
DCDC1	GRAMD1C	MYLK3	MDM4
KSR2	USP49	KCNQ1OT1	INSR
RBPMS	PCDHB18P	RASL11A	LINC01422
COL13A1	CUTALP	PTCH1	LAMA4
CCND1	ADAMTS6	OCSTAMP	RHOH
SRP54-AS1	PREX1	SLC11A1	SEMA4B
RHOXF1P1	PI4KAP1	DOCK4	ZFPM2
IL12A-AS1	CACNG5	PPM1H	LRRK1
STXBP5-AS1	PLPP7	MRO	LUZP1
NTRK2	SOST	PDE10A	IL1RAPL1
PIEZO2	TMEM50B	LINC02351	WNK3
TXLNB	ZC3H11A	TMSB15B	ST6GALNAC1
OPRD1	SLC25A6	FOXP1	MIR210HG
PRRG3	SGCZ	CCDC146	CRYBG1
PTPRQ	LINC00511	NR1H4	PTCHD4
RASGRF1		INSR	RNF214
MEI4		LINC01422	PMEL
AJAP1		NCAM1	TSHZ1
PTPRO		REEP1	FAM122C
BOK		FMNL1	RYR2
C1QTNF4		EFNB2	ABCC1
MECOM		LRRK1	ANKRD31
NALCN-AS1		PYCR3	DPYD
TRHDE		SLC27A2	MBNL3
PTPRD-AS1		DDX58	RXRA
HTT-AS		IL1RAPL1	FANCI
NMRK2		WNK3	ZNF331
MGAT4C		ST6GALNAC1	FAM189A1
FREM1		CRYBG1	FOS
SEMA3B		RNF214	PLAGL1
SGCG		TEKT4P2	ACVR1B
TBXA2R		CACNA1C
NEDD4		BMPR1B
MYO5C		SNED1
PROM2		FAM122C
EPHB1		RYR2
USP49		COL3A1
LGALS7B		ABCC1
ADAMTS6		AKAP13
DGKB		DUSP6
KCNK15		PDGFRL
ATP6V1C2		COL1A1
RBPJL		MBNL3
TNFRSF25		S100A8
KCNK15-AS1		ZNF292
AHNAK2		HTRA3
PLPP7		CD300A
GJD3		URGCP-MRPS24
SHROOM3		FAM189A1
NPY1R		BMT2
UAP1L1		GPNMB
PCP4		PLAGL1
ZC3H11A
PRRX1
MYBPC1
TRPM4
SPX
PRKCZ
SLFN5
SGCZ
AKR1C3
SLC16A12
LINC00511
RAP1A

## Sheet: Table S8 CpG sites WGBS&clock
chr	pos	strand	qvalue	meth.diff	Ctrl	POI	AgeClock_type	gene
chr1	19420070	+	0.0423268	0.2383	0.638633	0.8732	Horvath	CAPZB
chr1	46507064	+	0.00394345	0.2403	0.7298	0.9059	Wu	DMBX1
chr1	223393367	+	0.0296842	0.1514	0.0133333	0.160867	Horvath	CCDC185
chr2	66437828	+	0.00639514	0.3396	0.436533	0.783667	Skin	MEIS1_family
chr4	154742537	+	0.0127958	0.2414	0.1258	0.387867	Wu	LRAT
chr5	141410178	+	0.0177793	0.2641	0.295333	0.5562	TL	PCDHGA_PCDHGB
chr7	103989171	+	0.00233496	0.1262	0	0.108967	Levine	RELN
chr10	114044819	+	0.0125943	0.1735	0.0646667	0.240067	PedBE,Skin	ADRB1
chr11	114058442	+	0.0459949	0.2171	0.526367	0.7483	Horvath	ZBTB16
chr12	26233900	+	0.0412646	0.2871	0.623933	0.854767	Skin	SSPN
chr14	60641509	+	0.00158095	0.282	0.0436333	0.2906	Hannum,Skin	SALRNA1
chr14	60641509	+	0.00158095	0.282	0.0436333	0.2906	Hannum,Skin	SIX1
chr16	89159231	+	0.00677273	-0.3037	0.5914	0.3103	Levine	ACSF3
chr16	89159231	+	0.00677273	-0.3037	0.5914	0.3103	Levine	LINC00304
chr17	81037340	+	0.00459784	0.364	0.250833	0.64	Skin	BAIAP2
chr17	81037340	+	0.00459784	0.364	0.250833	0.64	Skin	BAIAP2-DT
chr19	45250888	+	0.0150119	-0.1385	0.133633	0	Levine	MARK4
